# Supplementary material for: Inflammation significantly alters mucosal transcriptomic signatures in pediatric inflammatory bowel disease
Source: Crohns Colitis 360. 2026 Mar 28;8(2):otag023. doi: 10.1093/crocol/otag023 (PMC13099381; doi:10.1093/crocol/otag023)
Supplement: otag023_Supplementary_Data [file otag023_supplementary_data.zip]

Archive with 4 entries (4 files):
- Supplementary Table legends.docx
- Supplementary Material-.docx
- Supplementary Table 1.xlsx
- Supplementary Table 2.xlsx
