# Supplementary material for: Inflammation significantly alters mucosal transcriptomic signatures in pediatric inflammatory bowel disease
Source: Crohns Colitis 360. 2026 Mar 28;8(2):otag023. doi: 10.1093/crocol/otag023 (PMC13099381; doi:10.1093/crocol/otag023)
Supplement: otag023_Supplementary_Data [file otag023_supplementary_data.zip › Supplementary Table 1.xlsx]

## Sheet: Tabelle1
ID	Fraction	Localization	Distribution_D	Chronic_features_C	Acitivity_features_A
CD1	1	duodenum	2	2	0
CD1	2	antrum	2	1	1
CD1	3	corpus	2	1	0
CD1	4	terminal ileum	1	1	0
CD1	5	caecum	2	1	1
CD1	6	ascending colon	2	2	2
CD1	7	transversal colon	2	1	0
CD1	8	descending colon	2	2	1
CD1	9	sigma	2	2	2
CD2	1	duodenum	2	2	0
CD2	2	antrum	2	2	0
CD2	3	corpus	2	1	0
CD2	4	esophagus	1	1	0
CD2	5	terminal ileum	2	2	2
CD3	1	caecum	2	2	2
CD3	2	terminal ileum	2	2	2
CD3	3	ascending colon	2	2	2
CD3	4	transversal colon	2	1	1
CD3	5	descending colon	2	2	2
CD3	6	sigma	2	2	2
CD3	7	rectum	2	2	1
CD3	8	duodenum	2	1	0
CD3	9	antrum	2	1	0
CD4	1	duodenum	1	1	1
CD4	2	antrum	2	1	0
CD4	3	corpus	1	1	0
CD4	4	esophagus	1	2	0
CD4	5	terminal ileum	2	2	2
CD4	6	ascending colon	2	1	1
CD4	7	transversal colon	2	2	2
CD4	8	descending colon	2	1	2
CD4	9	sigma	1	2	2
CD4	10	rectum	0	0	0
CD5	1	duodenum	2	1	0
CD5	2	antrum	1	2	2
CD5	3	corpus	1	1	0
CD5	4	esophagus	0	0	0
CD5	5	terminal ileum	2	2	2
CD5	6	caecum	2	2	2
CD5	7	ascending colon	2	2	1
CD5	8	transversal colon	2	2	0
CD5	9	descending colon	2	1	0
CD5	10	sigma	2	2	1
CD5	11	rectum	2	1	0
CD6	1	duodenum	2	1	0
CD6	2	antrum	2	2	1
CD6	3	corpus	1	1	0
CD6	4	esophagus	0	0	0
CD6	5	terminal ileum	2	2	2
CD6	6	caecum	2	2	0
CD6	7	ascending colon	2	2	1
CD6	8	transversal colon	2	2	2
CD6	9	descending colon	2	2	2
CD6	10	sigma	2	2	2
CD6	11	rectum	2	2	2
CD7	1	duodenum	2	1	0
CD7	2	antrum	2	1	0
CD7	3
CD7	4	esophagus distal	0	0	0
CD7	5	transversal colon	2	2	2
CD7	6	descending colon	2	2	2
CD7	7	sigma	2	2	1
CD7	8	rectum	2	2	2
CD8	1	duodenum	2	1	0
CD8	2	antrum	1	1	0
CD8	3	corpus	0	0	0
CD8	4	esophagus	0	0	0
CD8	5	ileocaecal valvve	2	2	2
CD8	6	caecum	2	2	1
CD8	7	ascending colon	2	2	0
CD8	8	transversal colon	2	1	0
CD8	9	descending colon	1	1	0
CD8	10	sigma	2	1	0
CD8	11	rectum	2	1	0
CD9	1	duodenum	0	0	0
CD9	2	antrum	0	0	0
CD9	3	corpus	0	0	0
CD9	4	esophagus	0	0	0
CD9	5	terminal ileum	0	0	0
CD9	6	caecum	2	2	1
CD9	7	ascending colon	2	2	1
CD9	8	transversal colon	2	1	1
CD9	9	descending colon	2	2	2
CD9	10	sigma	2	2	2
CD9	11	rectum	2	2	2
CD10	1	antrum	0	0	0
CD10	2	corpus	0	0	0
CD10	3	esophagus	1	1	0
CD10	4	duodenum	2	1	0
CD10	5	Zökum	2	1	0
CD10	6	ascending colon	1	1	0
CD10	7	transversal colon	2	1	0
CD11	1	duodenum	2	2	0
CD11	2	antrum	2	1	0
CD11	3	esophagus	2	1	1
CD11	4	esophagus	1	1	0
CD11	5	terminal ileum	2	1	0
CD11	6	caecum	2	2	2
CD11	7	ascending colon	2	2	2
CD11	8	transversal colon	2	1	0
CD11	9	descending colon	2	1	0
CD11	10	sigma	2	1	0
CD11	11	rectum	2	2	2
CD12	1	duodenum	2	2	0
CD12	2	antrum	2	1	0
CD12	3	corpus	1	1	0
CD12	4	esophagus	0	0	0
CD12	5	ileocaecal valve	2	1	0
CD12	6	ascending colon	1	1	0
CD12	7	transversal colon	2	1	0
CD12	8	descending colon	1	1	0
CD12	9	sigma	1	1	0
CD12	10	rectum	2	1	0
CD13	1	duodenum	1	1	0
CD13	2	antrum	0	0	0
CD13	3	corpus	0	0	0
CD13	4	gastric fundus	0	0	0
CD13	5	esophagus	0	0	0
CD13	6	terminal ileum
CD13	7	caecum
CD13	8	ascending colon	2	2	2
CD13	9	transversal colon	0	0	0
CD13	10	descending colon	0	0	0
CD13	11	sigma	0	0	0
CD13	12	rectum	0	0	0
CD14	1	duodenum	1	1	0
CD14	2	antrum	0	0	0
CD14	3	corpus	1	1	0
CD14	4	terminal ileum	2	2	2
CD14	5	esophagus	0	0	0
CD14	6	caecum	1	1	0
CD14	7	ascending colon	2	1	0
CD14	8	transversal colon	2	1	0
CD14	9	descending colon	0	0	0
CD14	10	sigma	0	0	0
CD14	11	rectum	2	1	0
CD15	1	duodenum	2	1	0
CD15	2	antrum	0	0	0
CD15	3	corpus	0	0	0
CD15	4	esophagus	2	1	0
CD15	5	terminal ileum	1	1	0
CD15	6	caecum	2	1	0
CD15	7	ascending colon	2	1	0
CD15	8	transversal colon	1	1	0
CD15	9	descending colon	2	1	0
CD15	10	sigma	0	0	0
CD15	11	rectum	1	1	0
CD16	1	duodenum	2	2	0
CD16	2	antrum	2	2	0
CD16	3	corpus	1	1	0
CD16	4	esophagus	0	0	0
CD16	5	terminal ileum	2	2	1
CD16	6	caecum	1	1	0
CD16	7	ascending colon	2	1	0
CD16	8	transversal colon	1	1	0
CD16	9	descending colon	1	1	0
CD16	10	sigma	1	1	0
CD16	11	rectum	1	1	0
UC1	1	duodenum	2	1	0
UC1	2	antrum	0	0	0
UC1	3	corpus	1	1	0
UC1	4	esophagus	0	0	0
UC1	5	terminal ileum	1	1	0
UC1	6	ascending colon	2	1	0
UC1	7	transversal colon	1	1	0
UC1	8	descending colon	1	1	0
UC1	9	sigma	2	2	1
UC1	10	rectum	2	2	1
UC2	1	duodenum	2	1	0
UC2	2	antrum	1	1	0
UC2	3	corpus	2	1	0
UC2	4	esophagus	0	0	0
UC2	5	transversal colon	2	2	2
UC3	1	terminal ileum	0	0	0
UC3	2	caecum	2	1	0
UC3	3	ascending colon	0	0	0
UC3	4	transversal colon	0	0	0
UC3	5	descending colon	2	2	2
UC3	6	sigma	2	2	2
UC3	7	sigmapolyp	2	2	2
UC3	8	rectum	2	2	2
UC4	1	duodenum	2	1	0
UC4	2	antrum	1	1	0
UC4	3	terminal ileum	2	2	0
UC4	4	ascending colon	2	2	2
UC4	5	transversal colon	2	2	2
UC4	6	descending colon	2	2	2
UC4	7	sigma	2	2	2
UC4	8	rectum	2	2	2
UC5	1	duodenum	2	1	0
UC5	2	antrum	2	2	0
UC5	3	corpus	2	1	0
UC5	4	esophagus	0	0	0
UC5	5	terminal ileum	1	1	0
UC5	6	caecum	2	2	1
UC5	7	ascending colon	2	2	2
UC5	8	transversal colon	2	2	2
UC5	9	descending colon	2	2	2
UC5	10	sigma	2	2	2
UC5	11	rectum	2	2	1
UC6	1	duodenum	2	1	0
UC6	2	antrum	2	2	2
UC6	3	corpus	1	2	0
UC6	4	esophagus distal	0	0	0
UC6	5	terminal ileum	1	1	0
UC6	6	caecum	2	1	0
UC6	7	ascending colon	2	2	1
UC6	8	transversal colon	2	2	2
UC6	9	descending colon	2	2	2
UC6	10	sigma	2	2	2
UC6	11	rectum	2	2	2
UC7	1	duodenum	2	1	0
UC7	2	antrum	2	1	0
UC7	3	terminal ileum	2	1	1
UC7	4	caecum	2	2	2
UC7	5	ascending colon	2	2	2
UC7	6	transversal colon	2	2	2
UC7	7	descending colon	2	2	2
UC7	8	sigma	2	2	2
UC7	9	rectum	2	2	2
UC8	2	antrum	2	1	2
UC8	3	corpus	0	0	0
UC8	4	esophagus	1	1	0
UC8	5	terminal ileum	1	1	0
UC8	6	caecum	2	1	0
UC8	7	ascending colon	2	1	0
UC8	8	transversal colon	2	2	2
UC8	9	descending colon	2	2	2
UC8	10	sigma	2	2	2
UC8	11	rectum	2	2	2
UC9	1	sigma	2	2	2
UC9	2	rectum	2	2	2
