# Supplementary material for: Inflammation significantly alters mucosal transcriptomic signatures in pediatric inflammatory bowel disease
Source: Crohns Colitis 360. 2026 Mar 28;8(2):otag023. doi: 10.1093/crocol/otag023 (PMC13099381; doi:10.1093/crocol/otag023)
Supplement: otag023_Supplementary_Data [file otag023_supplementary_data.zip › Supplementary Table 2.xlsx]

## Sheet: Genes_IBD
Gene	Log2 fold change	std error (log2)	Lower confidence limit (log2)	Upper confidence limit (log2)	Linear fold change	Lower confidence limit (linear)	Upper confidence limit (linear)	P-value	BY.p.value	method	Gene.sets	probe.ID
IL2RA	2.39	0.25	1.9	2.88	5.24	3.73	7.36	1.76e-09	6.07e-06	lm.nb	Cytokine Signaling, Hemostasis, Host-pathogen Interaction, Lymphocyte Activation, Th2 Differentiation	NM_000417.1:1000
SOCS3	2.72	0.297	2.14	3.31	6.61	4.41	9.88	3.75e-09	6.46e-06	lm.nb	Adaptive Immune System, Cytokine Signaling, Host-pathogen Interaction, MHC Class I Antigen Presentation, TNF Family Signaling, Type I Interferon Signaling, Type II Interferon Signaling	NM_003955.3:1870
S100A9	4.97	0.567	3.86	6.09	31.4	14.6	67.9	8.45e-09	9.7e-06	lm.nb	Innate Immune System, TLR Signaling	NM_002965.2:75
S100A8	5.41	0.643	4.15	6.67	42.5	17.8	102	1.76e-08	1.52e-05	lm.nb	Innate Immune System, TLR Signaling	NM_002964.3:115
NOS2	3.68	0.454	2.79	4.57	12.8	6.92	23.8	3.41e-08	2.35e-05	lm.nb	Cytokine Signaling, Hemostasis, Host-pathogen Interaction, Innate Immune System	NM_000625.4:605
NFKBIA	0.943	0.12	0.709	1.18	1.92	1.63	2.26	5.5e-08	3.16e-05	lm.nb	Adaptive Immune System, Apoptosis, B cell Receptor Signaling, Chemokine Signaling, Cytokine Signaling, Host-pathogen Interaction, Innate Immune System, NF-kB Signaling, NLR signaling, T Cell Receptor Signaling, TLR Signaling, TNF Family Signaling, Transcriptional Regulation	NM_020529.1:945
ICAM1	1.63	0.21	1.22	2.05	3.11	2.33	4.13	6.8e-08	3.26e-05	lm.nb	Adaptive Immune System, Cell Adhesion, Cytokine Signaling, Host-pathogen Interaction, Lymphocyte Activation, Lymphocyte Trafficking, NF-kB Signaling, TNF Family Signaling, Type II Interferon Signaling	NM_000201.2:2253
IL8	4.18	0.541	3.12	5.24	18.2	8.71	37.8	7.58e-08	3.26e-05	lm.nb	Chemokine Signaling, Cytokine Signaling, Host-pathogen Interaction, NF-kB Signaling, NLR signaling, TLR Signaling	NM_000584.2:25
CD274	2.34	0.317	1.72	2.96	5.05	3.28	7.77	1.69e-07	6.45e-05	lm.nb	Adaptive Immune System, Cell Adhesion, Lymphocyte Activation	NM_014143.3:1245
CXCL2	2.94	0.432	2.1	3.79	7.7	4.28	13.8	5.87e-07	0.000202	lm.nb	Chemokine Signaling, Cytokine Signaling, Host-pathogen Interaction, NF-kB Signaling, NLR signaling, TNF Family Signaling	NM_002089.3:854
CXCL1	2.92	0.434	2.06	3.77	7.54	4.18	13.6	7.53e-07	0.000218	lm.nb	Chemokine Signaling, Cytokine Signaling, Host-pathogen Interaction, Innate Immune System, NLR signaling, TNF Family Signaling	NM_001511.1:742
CCL20	2.97	0.443	2.1	3.84	7.84	4.29	14.3	7.75e-07	0.000218	lm.nb	Chemokine Signaling, Cytokine Signaling, TNF Family Signaling	NM_004591.1:35
CFB	2.41	0.361	1.71	3.12	5.33	3.26	8.71	8.22e-07	0.000218	lm.nb	Complement System, Host-pathogen Interaction, Innate Immune System	NM_001710.5:2029
IL1B	3.56	0.538	2.51	4.62	11.8	5.68	24.5	9.47e-07	0.000233	lm.nb	Cytokine Signaling, Host-pathogen Interaction, Innate Immune System, Lymphocyte Activation, NF-kB Signaling, NLR signaling, Oxidative Stress, Th17 Differentiation, TLR Signaling, TNF Family Signaling	NM_000576.2:840
IRF1	1.34	0.208	0.929	1.75	2.53	1.9	3.35	1.5e-06	0.000344	lm.nb	Cytokine Signaling, Hemostasis, Host-pathogen Interaction, Innate Immune System, Lymphocyte Activation, Transcriptional Regulation, Type I Interferon Signaling, Type II Interferon Signaling	NM_002198.1:510
CD80	1.74	0.279	1.19	2.29	3.34	2.29	4.88	2.24e-06	0.000481	lm.nb	Adaptive Immune System, Cell Adhesion, Cytokine Signaling, Lymphocyte Activation, TLR Signaling	NM_005191.3:1288
TNFRSF1B	1.38	0.222	0.942	1.81	2.6	1.92	3.51	2.49e-06	0.000481	lm.nb	Cytokine Signaling, Innate Immune System, TNF Family Signaling	NM_001066.2:835
PRDM1	1.3	0.21	0.891	1.71	2.47	1.85	3.28	2.52e-06	0.000481	lm.nb	Lymphocyte Activation	NM_001198.3:798
TNFAIP3	1.38	0.224	0.942	1.82	2.61	1.92	3.53	2.76e-06	0.0005	lm.nb	Host-pathogen Interaction, Innate Immune System, Lymphocyte Activation, NF-kB Signaling, NLR signaling, Oxidative Stress, TNF Family Signaling	NM_006290.2:260
PLAU	2	0.328	1.35	2.64	3.99	2.55	6.22	3.34e-06	0.000565	lm.nb	Complement System, Hemostasis, Innate Immune System, NF-kB Signaling	NM_002658.2:793
CSF3R	2.62	0.431	1.77	3.46	6.14	3.41	11	3.44e-06	0.000565	lm.nb	Cytokine Signaling	NM_156038.2:90
LILRA5	2.81	0.467	1.9	3.73	7.03	3.73	13.3	3.85e-06	0.000603	lm.nb	Adaptive Immune System	NM_181879.2:545
CSF2RB	1.6	0.273	1.07	2.14	3.04	2.1	4.41	5.44e-06	0.000814	lm.nb	Apoptosis, Cytokine Signaling, Hemostasis	NM_000395.2:3300
TLR2	1.55	0.265	1.03	2.07	2.92	2.04	4.19	6e-06	0.00086	lm.nb	Adaptive Immune System, Host-pathogen Interaction, Innate Immune System, MHC Class I Antigen Presentation, Phagocytosis and Degradation, TLR Signaling	NM_003264.3:180
TMEM173	0.964	0.166	0.639	1.29	1.95	1.56	2.44	6.43e-06	0.000871	lm.nb	Host-pathogen Interaction, Innate Immune System, NLR signaling	NM_198282.1:725
THY1	1.76	0.303	1.17	2.35	3.39	2.24	5.12	6.57e-06	0.000871	lm.nb	Lymphocyte Activation, Lymphocyte Trafficking	NM_006288.2:135
NFKB2	1.29	0.225	0.853	1.74	2.45	1.81	3.33	7.49e-06	0.000922	lm.nb	Cytokine Signaling, Host-pathogen Interaction, Inflammasomes, Innate Immune System, NF-kB Signaling, NLR signaling, TLR Signaling, Transcriptional Regulation	NM_002502.2:825
IDO1	3.03	0.527	2	4.06	8.16	3.99	16.7	7.5e-06	0.000922	lm.nb	Host-pathogen Interaction, Immunometabolism, Lymphocyte Activation	NM_002164.3:50
CCL4	1.98	0.347	1.3	2.66	3.94	2.46	6.32	8.42e-06	0.001	lm.nb	Chemokine Signaling, Cytokine Signaling, Host-pathogen Interaction, NF-kB Signaling, TLR Signaling	NM_002984.2:35
CLEC4A	1.33	0.244	0.857	1.81	2.52	1.81	3.51	1.45e-05	0.00167	lm.nb	Innate Immune System	NM_194448.2:388
FCGR2A	1.87	0.344	1.2	2.55	3.66	2.29	5.84	1.62e-05	0.00176	lm.nb	Host-pathogen Interaction, Innate Immune System, Phagocytosis and Degradation	NM_021642.3:60
BATF	1.84	0.339	1.17	2.5	3.58	2.26	5.67	1.65e-05	0.00176	lm.nb	Cytokine Signaling, Lymphocyte Activation, Transcriptional Regulation	NM_006399.3:293
JAK3	1.83	0.339	1.17	2.5	3.56	2.25	5.64	1.69e-05	0.00176	lm.nb	Chemokine Signaling, Cytokine Signaling, Hemostasis, Host-pathogen Interaction, Lymphocyte Activation, Th17 Differentiation, Th2 Differentiation	NM_000215.2:1715
PLAUR	2.18	0.404	1.39	2.97	4.53	2.62	7.84	1.76e-05	0.00179	lm.nb	Complement System, Hemostasis, Innate Immune System	NM_001005376.1:440
CLEC4E	2.17	0.404	1.38	2.96	4.49	2.59	7.77	1.9e-05	0.00187	lm.nb	Host-pathogen Interaction, Innate Immune System, Lymphocyte Activation	NM_014358.2:570
LY96	1.13	0.215	0.714	1.56	2.2	1.64	2.94	2.28e-05	0.00218	lm.nb	Adaptive Immune System, Apoptosis, Host-pathogen Interaction, Innate Immune System, MHC Class I Antigen Presentation, NF-kB Signaling, TLR Signaling	NM_015364.2:360
ITGAX	1.57	0.298	0.984	2.15	2.96	1.98	4.44	2.44e-05	0.00227	lm.nb	Cell Adhesion, Complement System, Cytokine Signaling, Hemostasis, Host-pathogen Interaction, Innate Immune System	NM_000887.3:700
CMKLR1	1.04	0.198	0.65	1.43	2.05	1.57	2.69	2.56e-05	0.00232	lm.nb	Immunometabolism	NM_004072.1:770
IFI16	1.05	0.202	0.658	1.45	2.08	1.58	2.73	2.75e-05	0.00242	lm.nb	Innate Immune System, NLR signaling	NM_005531.1:2255
TNFRSF10C	2.04	0.393	1.27	2.81	4.1	2.4	7	3e-05	0.00258	lm.nb	Apoptosis, Cytokine Signaling, Host-pathogen Interaction, Lymphocyte Activation	NM_003841.3:682
SOCS1	1.5	0.291	0.926	2.07	2.82	1.9	4.19	3.31e-05	0.00267	lm.nb	Adaptive Immune System, Cytokine Signaling, Host-pathogen Interaction, Innate Immune System, MHC Class I Antigen Presentation, TLR Signaling, Type I Interferon Signaling, Type II Interferon Signaling	NM_003745.1:1025
TLR8	1.42	0.276	0.878	1.96	2.68	1.84	3.9	3.32e-05	0.00267	lm.nb	Innate Immune System, TLR Signaling	NM_016610.2:2310
HLA-DMA	1.03	0.201	0.638	1.42	2.04	1.56	2.68	3.34e-05	0.00267	lm.nb	Cell Adhesion, Host-pathogen Interaction, MHC Class II Antigen Presentation, Phagocytosis and Degradation	NM_006120.3:380
BCL6	1.38	0.27	0.849	1.91	2.6	1.8	3.76	3.64e-05	0.00285	lm.nb	Cytokine Signaling, Lymphocyte Activation	NM_001706.2:675
LCP2	1.11	0.221	0.679	1.54	2.16	1.6	2.92	4.3e-05	0.00329	lm.nb	Adaptive Immune System, Hemostasis, Innate Immune System, Lymphocyte Activation, T Cell Receptor Signaling	NM_005565.3:1210
EBI3	1.8	0.358	1.09	2.5	3.47	2.13	5.65	4.52e-05	0.00339	lm.nb	Cytokine Signaling, Lymphocyte Activation	NM_005755.2:485
TNFRSF4	2.04	0.408	1.24	2.84	4.1	2.36	7.14	4.74e-05	0.00342	lm.nb	Cytokine Signaling, Lymphocyte Activation	NM_003327.2:200
BATF3	1.26	0.253	0.766	1.76	2.4	1.7	3.38	4.82e-05	0.00342	lm.nb	Transcriptional Regulation	NM_018664.2:770
TAP2	1.27	0.255	0.771	1.77	2.41	1.71	3.42	4.92e-05	0.00342	lm.nb	Adaptive Immune System, Host-pathogen Interaction, MHC Class I Antigen Presentation, Phagocytosis and Degradation	NM_000544.3:909
MCL1	0.726	0.146	0.44	1.01	1.65	1.36	2.02	5.03e-05	0.00342	lm.nb	Apoptosis, Cytokine Signaling, Oxidative Stress	NM_021960.3:1260
ITGA5	1.28	0.257	0.773	1.78	2.42	1.71	3.44	5.07e-05	0.00342	lm.nb	Hemostasis, Host-pathogen Interaction, Phagocytosis and Degradation	NM_002205.2:925
FCGR2A/C	1.22	0.248	0.738	1.71	2.33	1.67	3.27	5.41e-05	0.00358	lm.nb	Host-pathogen Interaction, Phagocytosis and Degradation	NM_201563.4:1166
IRAK3	1.39	0.284	0.838	1.95	2.63	1.79	3.86	5.77e-05	0.00366	lm.nb	Cytokine Signaling, Innate Immune System, TLR Signaling	NM_007199.1:1735
TNFRSF9	2.58	0.525	1.55	3.61	5.97	2.92	12.2	5.82e-05	0.00366	lm.nb	Cytokine Signaling, Lymphocyte Activation	NM_001561.4:255
IL1RN	3.09	0.629	1.85	4.32	8.5	3.62	20	5.87e-05	0.00366	lm.nb	Cytokine Signaling	NM_000577.3:480
CTLA4-TM	2.61	0.532	1.56	3.65	6.09	2.96	12.5	5.95e-05	0.00366	lm.nb	Adaptive Immune System, Cell Adhesion, Lymphocyte Activation, T Cell Receptor Signaling	NM_005214.3:554
IFNAR2	0.987	0.202	0.592	1.38	1.98	1.51	2.61	6.08e-05	0.00367	lm.nb	Cytokine Signaling, Host-pathogen Interaction, Lymphocyte Activation, NLR signaling, TLR Signaling, Type I Interferon Signaling	NM_000874.3:631
CD45R0	1.19	0.244	0.713	1.67	2.28	1.64	3.18	6.22e-05	0.00369	lm.nb	Adaptive Immune System, Cell Adhesion, Innate Immune System, Lymphocyte Activation, T Cell Receptor Signaling	NM_080921.3:258
TGFBI	1.14	0.234	0.68	1.6	2.2	1.6	3.03	6.52e-05	0.00378	lm.nb	Cell Adhesion	NM_000358.2:2030
MME	4.23	0.871	2.53	5.94	18.8	5.76	61.4	6.58e-05	0.00378	lm.nb	Innate Immune System	NM_000902.2:5059
PTAFR	1.65	0.341	0.986	2.32	3.15	1.98	5	6.71e-05	0.00379	lm.nb	Cytokine Signaling, Host-pathogen Interaction, Innate Immune System, Type II Interferon Signaling	NM_000952.3:1035
SPP1	2.42	0.501	1.44	3.4	5.37	2.72	10.6	6.89e-05	0.00383	lm.nb	Host-pathogen Interaction, TLR Signaling	NM_000582.2:760
CTLA4_all	2.11	0.438	1.25	2.97	4.33	2.39	7.84	7.21e-05	0.00394	lm.nb	Adaptive Immune System, Cell Adhesion, Lymphocyte Activation, T Cell Receptor Signaling	NM_005214.3:405
LILRB3	2.05	0.427	1.22	2.89	4.15	2.32	7.42	7.51e-05	0.00404	lm.nb	Adaptive Immune System, B cell Receptor Signaling	NM_006864.2:2235
IRAK2	1.53	0.32	0.899	2.16	2.88	1.87	4.45	8.34e-05	0.00442	lm.nb	Cytokine Signaling, Host-pathogen Interaction, Innate Immune System, NLR signaling, TLR Signaling	NM_001570.3:1285
AHR	0.556	0.117	0.326	0.785	1.47	1.25	1.72	8.61e-05	0.00449	lm.nb	Immunometabolism, Lymphocyte Activation, Th17 Differentiation, Transcriptional Regulation	NM_001621.3:1900
C2	1.47	0.311	0.86	2.08	2.77	1.82	4.22	9.18e-05	0.00471	lm.nb	Complement System, Host-pathogen Interaction, Innate Immune System	NM_000063.3:1075
C4BPA	4.21	0.892	2.46	5.96	18.5	5.5	62.2	9.41e-05	0.00471	lm.nb	Complement System, Host-pathogen Interaction, Innate Immune System	NM_000715.3:690
HLA-DRB3	1.49	0.316	0.872	2.11	2.81	1.83	4.32	9.44e-05	0.00471	lm.nb	Adaptive Immune System, Cell Adhesion, Cytokine Signaling, Host-pathogen Interaction, Lymphocyte Activation, MHC Class II Antigen Presentation, Phagocytosis and Degradation, T Cell Receptor Signaling, Type II Interferon Signaling	NM_022555.3:698
LAG3	1.52	0.324	0.889	2.16	2.87	1.85	4.46	9.73e-05	0.00479	lm.nb	Adaptive Immune System, Lymphocyte Activation, MHC Class II Antigen Presentation	NM_002286.5:1735
CD44	1.27	0.27	0.74	1.8	2.41	1.67	3.48	9.87e-05	0.00479	lm.nb	Cytokine Signaling, Hemostasis, Host-pathogen Interaction, Immunometabolism, Innate Immune System, Type II Interferon Signaling	NM_001001392.1:429
GBP1	1.66	0.355	0.967	2.36	3.17	1.95	5.13	0.000102	0.00489	lm.nb	Cytokine Signaling, NLR signaling, Type II Interferon Signaling	NM_002053.1:2110
PECAM1	0.929	0.199	0.54	1.32	1.9	1.45	2.49	0.000104	0.00492	lm.nb	Cell Adhesion, Hemostasis, Host-pathogen Interaction, Innate Immune System, Lymphocyte Trafficking	NM_000442.3:1365
LAMP3	1.86	0.398	1.08	2.64	3.62	2.11	6.22	0.000108	0.00505	lm.nb	Phagocytosis and Degradation	NM_014398.3:1400
DEFB4A	3.92	0.841	2.27	5.56	15.1	4.81	47.3	0.00011	0.00505	lm.nb	Innate Immune System	NM_004942.2:97
CFI	2.18	0.47	1.25	3.1	4.52	2.39	8.57	0.000118	0.00535	lm.nb	Complement System, Host-pathogen Interaction, Innate Immune System	NM_000204.3:1780
CD74	0.994	0.216	0.571	1.42	1.99	1.49	2.67	0.000126	0.00563	lm.nb	Adaptive Immune System, Hemostasis, Host-pathogen Interaction, Lymphocyte Activation, MHC Class II Antigen Presentation	NM_001025159.1:964
FCGR3A/B	1.85	0.403	1.06	2.64	3.61	2.09	6.23	0.000128	0.00563	lm.nb	Host-pathogen Interaction, Innate Immune System, Lymphocyte Activation, Phagocytosis and Degradation	NM_000570.4:696
MAPKAPK2	0.753	0.164	0.431	1.07	1.69	1.35	2.11	0.000131	0.0057	lm.nb	Cytokine Signaling, Immunometabolism, Innate Immune System, TLR Signaling	NM_004759.3:710
CXCR2	2.29	0.5	1.31	3.27	4.88	2.47	9.62	0.000135	0.00578	lm.nb	Chemokine Signaling, Cytokine Signaling, Innate Immune System	NM_001557.2:2055
GPR183	1.35	0.296	0.773	1.93	2.56	1.71	3.82	0.000136	0.00578	lm.nb	Lymphocyte Activation	NM_004951.3:405
LILRB2	1.47	0.321	0.836	2.1	2.76	1.79	4.27	0.000138	0.0058	lm.nb	Lymphocyte Activation	NM_005874.1:595
GZMB	2.29	0.505	1.3	3.28	4.9	2.47	9.72	0.000146	0.00607	lm.nb	Apoptosis, Lymphocyte Activation	NM_004131.3:540
LILRB4	1.51	0.334	0.857	2.16	2.85	1.81	4.48	0.000151	0.00617	lm.nb	Adaptive Immune System	NM_001081438.1:1825
JAK2	0.758	0.168	0.428	1.09	1.69	1.35	2.12	0.000159	0.00644	lm.nb	Chemokine Signaling, Cytokine Signaling, Hemostasis, Host-pathogen Interaction, Oxidative Stress, Th1 Differentiation, Th17 Differentiation, Type II Interferon Signaling	NM_004972.2:455
CD45RB	1.43	0.318	0.808	2.06	2.7	1.75	4.16	0.000162	0.00647	lm.nb	Adaptive Immune System, Cell Adhesion, Innate Immune System, Lymphocyte Activation, T Cell Receptor Signaling	ENST00000367367.1:131
TAGAP	1.23	0.275	0.696	1.77	2.35	1.62	3.42	0.000164	0.00647	lm.nb	NF-kB Signaling	NM_054114.3:169
TGFB1	1.08	0.24	0.607	1.55	2.11	1.52	2.92	0.000165	0.00647	lm.nb	Cytokine Signaling, Hemostasis, Host-pathogen Interaction, Lymphocyte Activation, TGF-b Signaling, Th17 Differentiation, Treg Differentiation	NM_000660.3:1260
XBP1	1.94	0.432	1.09	2.78	3.83	2.13	6.88	0.000168	0.00652	lm.nb	Host-pathogen Interaction, Lymphocyte Activation, Oxidative Stress, Transcriptional Regulation	NM_005080.2:440
NFKBIZ	1.04	0.232	0.585	1.5	2.06	1.5	2.82	0.000172	0.00657	lm.nb	Transcriptional Regulation	NM_001005474.1:2030
CEBPB	0.76	0.17	0.427	1.09	1.69	1.34	2.13	0.000177	0.00668	lm.nb	Host-pathogen Interaction, Lymphocyte Activation, TNF Family Signaling, Transcriptional Regulation	NM_005194.2:1420
ITGB2	1.31	0.296	0.735	1.89	2.49	1.66	3.72	0.000185	0.00692	lm.nb	Adaptive Immune System, Cell Adhesion, Complement System, Cytokine Signaling, Hemostasis, Host-pathogen Interaction, Innate Immune System, Lymphocyte Activation, Lymphocyte Trafficking, Phagocytosis and Degradation, TLR Signaling	NM_000211.2:520
SLAMF7	1.03	0.232	0.576	1.49	2.04	1.49	2.8	0.000187	0.00692	lm.nb	Adaptive Immune System, Lymphocyte Activation	NM_021181.3:215
JAK1	0.489	0.111	0.272	0.706	1.4	1.21	1.63	0.0002	0.00732	lm.nb	Cytokine Signaling, Hemostasis, Host-pathogen Interaction, NLR signaling, Th1 Differentiation, Th17 Differentiation, Treg Differentiation, Type I Interferon Signaling, Type II Interferon Signaling	NM_002227.1:285
IFI35	0.843	0.191	0.468	1.22	1.79	1.38	2.33	0.000205	0.00743	lm.nb	Cytokine Signaling, Type I Interferon Signaling	NM_005533.3:415
PSMB9	1.1	0.251	0.609	1.59	2.14	1.53	3.01	0.000212	0.0076	lm.nb	Adaptive Immune System, Apoptosis, B cell Receptor Signaling, Cytokine Signaling, Immunometabolism, Innate Immune System, MHC Class I Antigen Presentation, NF-kB Signaling, T Cell Receptor Signaling	NM_002800.4:455
PTPRC_all	1.3	0.296	0.719	1.88	2.46	1.65	3.68	0.000214	0.00761	lm.nb	Adaptive Immune System, Cell Adhesion, Innate Immune System, Lymphocyte Activation, T Cell Receptor Signaling	NM_080921.2:90
CASP1	0.981	0.225	0.541	1.42	1.97	1.46	2.68	0.000224	0.00784	lm.nb	Cytokine Signaling, Host-pathogen Interaction, Inflammasomes, Innate Immune System, NLR signaling	NM_001223.3:971
CXCL10	2.69	0.616	1.48	3.9	6.45	2.79	14.9	0.000225	0.00784	lm.nb	Chemokine Signaling, Cytokine Signaling, Host-pathogen Interaction, TLR Signaling, TNF Family Signaling	NM_001565.1:40
ICOS	1.54	0.354	0.848	2.24	2.91	1.8	4.71	0.000233	0.00803	lm.nb	Cell Adhesion, Lymphocyte Activation, T Cell Receptor Signaling	NM_012092.2:640
CCL24	1.4	0.322	0.768	2.03	2.64	1.7	4.09	0.000239	0.00811	lm.nb	Chemokine Signaling, Cytokine Signaling	NM_002991.2:18
IFNGR1	0.697	0.161	0.382	1.01	1.62	1.3	2.02	0.00024	0.00811	lm.nb	Cytokine Signaling, Host-pathogen Interaction, Lymphocyte Activation, Th1 Differentiation, Type II Interferon Signaling	NM_000416.1:1140
STAT2	0.696	0.161	0.381	1.01	1.62	1.3	2.01	0.000247	0.00826	lm.nb	Chemokine Signaling, Cytokine Signaling, Host-pathogen Interaction, NLR signaling, Transcriptional Regulation, Type I Interferon Signaling	NM_005419.2:1965
GBP5	2.45	0.569	1.34	3.57	5.47	2.53	11.9	0.000261	0.00861	lm.nb	Cytokine Signaling, NLR signaling, Type II Interferon Signaling	NM_052942.3:1955
PTGS2	2.02	0.468	1.1	2.93	4.05	2.14	7.64	0.000263	0.00861	lm.nb	Cytokine Signaling, Host-pathogen Interaction, Immunometabolism, NF-kB Signaling, Oxidative Stress, TNF Family Signaling	NM_000963.1:495
TAPBP	0.761	0.178	0.413	1.11	1.7	1.33	2.16	0.000276	0.00896	lm.nb	Adaptive Immune System, MHC Class I Antigen Presentation	NM_003190.4:1536
FYN	1.19	0.278	0.647	1.74	2.29	1.57	3.34	0.000279	0.00897	lm.nb	Adaptive Immune System, B cell Receptor Signaling, Cytokine Signaling, Hemostasis, Host-pathogen Interaction, Innate Immune System, Lymphocyte Activation, T Cell Receptor Signaling	NM_002037.3:765
NCF4	0.914	0.215	0.493	1.34	1.88	1.41	2.52	0.000302	0.00955	lm.nb	Adaptive Immune System, Host-pathogen Interaction, Innate Immune System, Lymphocyte Trafficking, MHC Class I Antigen Presentation, Phagocytosis and Degradation	NM_000631.4:210
CD7	1.63	0.384	0.879	2.38	3.1	1.84	5.22	0.000302	0.00955	lm.nb	Lymphocyte Activation	NM_006137.6:440
C1R	0.943	0.222	0.507	1.38	1.92	1.42	2.6	0.000308	0.00965	lm.nb	Complement System, Host-pathogen Interaction, Innate Immune System, Phagocytosis and Degradation	NM_001733.4:760
CD27	1.16	0.277	0.62	1.7	2.24	1.54	3.26	0.00034	0.0106	lm.nb	Cytokine Signaling, Lymphocyte Activation	NM_001242.4:330
LILRB1	1.05	0.251	0.556	1.54	2.07	1.47	2.91	0.000365	0.0112	lm.nb	Adaptive Immune System, Lymphocyte Activation	NM_001081637.1:2332
DUSP4	1.31	0.315	0.692	1.93	2.48	1.62	3.8	0.00038	0.0116	lm.nb	Cytokine Signaling, Innate Immune System, TLR Signaling	NM_057158.2:3115
LILRA1	1.83	0.44	0.967	2.69	3.55	1.95	6.46	0.000382	0.0116	lm.nb	Adaptive Immune System	NM_006863.1:1719
POU2F2	1.53	0.368	0.805	2.25	2.88	1.75	4.75	0.000392	0.0117	lm.nb	Lymphocyte Activation, Transcriptional Regulation	NM_002698.2:908
ADA	0.974	0.235	0.513	1.44	1.96	1.43	2.7	0.0004	0.0119	lm.nb	Immunometabolism, Lymphocyte Activation, Oxidative Stress	NM_000022.2:1300
CCL18	2.19	0.53	1.15	3.23	4.56	2.22	9.36	0.000406	0.012	lm.nb	Chemokine Signaling, Cytokine Signaling	NM_002988.2:585
MAP4K4	0.611	0.15	0.316	0.906	1.53	1.25	1.87	0.000478	0.0139	lm.nb	TNF Family Signaling	NM_004834.3:3315
IRF7	0.954	0.239	0.486	1.42	1.94	1.4	2.68	0.000577	0.0167	lm.nb	Cytokine Signaling, Hemostasis, Host-pathogen Interaction, Innate Immune System, NLR signaling, TLR Signaling, Transcriptional Regulation, Type I Interferon Signaling, Type II Interferon Signaling	NM_001572.3:1763
TNFAIP6	2.02	0.507	1.03	3.01	4.06	2.04	8.08	0.000589	0.0169	lm.nb	Innate Immune System	NM_007115.2:250
STAT3	0.718	0.182	0.361	1.07	1.64	1.28	2.11	0.000647	0.0183	lm.nb	Chemokine Signaling, Cytokine Signaling, Host-pathogen Interaction, Th17 Differentiation, Transcriptional Regulation, Treg Differentiation	NM_139276.2:4535
CXCL11	2.33	0.592	1.17	3.49	5.04	2.26	11.3	0.000648	0.0183	lm.nb	Chemokine Signaling, Cytokine Signaling, TLR Signaling	NM_005409.4:282
TCF4	0.844	0.214	0.424	1.26	1.79	1.34	2.4	0.000659	0.0184	lm.nb	Transcriptional Regulation	NM_003199.1:1455
IL10RA	0.818	0.208	0.411	1.23	1.76	1.33	2.34	0.000662	0.0184	lm.nb	Cytokine Signaling, Host-pathogen Interaction, Treg Differentiation	NM_001558.2:150
CD28	1.44	0.368	0.723	2.17	2.72	1.65	4.49	0.000677	0.0185	lm.nb	Adaptive Immune System, Cell Adhesion, Host-pathogen Interaction, Lymphocyte Activation, T Cell Receptor Signaling	NM_001243078.1:2065
BCL3	1.13	0.287	0.564	1.69	2.18	1.48	3.23	0.000677	0.0185	lm.nb	Lymphocyte Activation, TNF Family Signaling, Transcriptional Regulation	NM_005178.2:450
CD79A	1.49	0.38	0.745	2.23	2.81	1.68	4.71	0.000686	0.0186	lm.nb	Adaptive Immune System, B cell Receptor Signaling, Lymphocyte Activation	NM_001783.3:695
PML	0.997	0.255	0.497	1.5	2	1.41	2.82	0.000711	0.0191	lm.nb	Cytokine Signaling, Host-pathogen Interaction, Oxidative Stress, Type II Interferon Signaling	NM_002675.3:281
FCER1G	1.28	0.328	0.636	1.92	2.43	1.55	3.79	0.000717	0.0191	lm.nb	Hemostasis, Host-pathogen Interaction, Innate Immune System, Lymphocyte Activation	NM_004106.1:36
CCL3	1.82	0.471	0.898	2.74	3.53	1.86	6.7	0.00078	0.0207	lm.nb	Chemokine Signaling, Cytokine Signaling, Host-pathogen Interaction, TLR Signaling	NM_002983.2:159
CD97	0.493	0.128	0.243	0.744	1.41	1.18	1.67	0.000797	0.021	lm.nb	Innate Immune System	NM_078481.2:1370
TAP1	1.01	0.263	0.498	1.53	2.02	1.41	2.88	0.000804	0.021	lm.nb	Adaptive Immune System, Host-pathogen Interaction, MHC Class I Antigen Presentation, Phagocytosis and Degradation	NM_000593.5:2075
CD86	0.89	0.231	0.436	1.34	1.85	1.35	2.54	0.000829	0.0215	lm.nb	Adaptive Immune System, Cell Adhesion, Cytokine Signaling, Lymphocyte Activation, TLR Signaling	NM_175862.3:1265
LILRA3	1.37	0.358	0.665	2.07	2.58	1.59	4.19	0.000882	0.0227	lm.nb	Adaptive Immune System, Innate Immune System	NM_006865.3:1123
FCGR2B	1.07	0.28	0.518	1.62	2.1	1.43	3.07	0.000904	0.0229	lm.nb	Adaptive Immune System, B cell Receptor Signaling, Host-pathogen Interaction, Phagocytosis and Degradation	NM_001002273.1:870
ICAM2	1.07	0.28	0.517	1.62	2.09	1.43	3.06	0.000909	0.0229	lm.nb	Adaptive Immune System, Cell Adhesion, Innate Immune System, Lymphocyte Activation	NM_000873.3:415
CCL22	1.41	0.37	0.683	2.13	2.65	1.6	4.39	0.000912	0.0229	lm.nb	Chemokine Signaling, Cytokine Signaling	NM_002990.3:797
IL21R	1.57	0.412	0.759	2.37	2.96	1.69	5.18	0.00092	0.023	lm.nb	Cytokine Signaling, Lymphocyte Activation, Th17 Differentiation	NM_021798.2:2080
IL12RB1	1.32	0.347	0.636	1.99	2.49	1.55	3.99	0.000938	0.0231	lm.nb	Cytokine Signaling, Lymphocyte Activation, Th1 Differentiation, Th17 Differentiation	NM_005535.1:225
CCR7	2.04	0.539	0.988	3.1	4.12	1.98	8.58	0.000941	0.0231	lm.nb	Chemokine Signaling, Cytokine Signaling, Lymphocyte Activation, Oxidative Stress	NM_001838.2:1610
CD83	1.48	0.391	0.711	2.24	2.78	1.64	4.74	0.000969	0.0237	lm.nb	Lymphocyte Activation	NM_004233.3:1960
TNFSF15	0.983	0.261	0.472	1.49	1.98	1.39	2.82	0.000998	0.0242	lm.nb	Cytokine Signaling	NM_001204344.1:2338
ARHGDIB	1.06	0.282	0.509	1.62	2.09	1.42	3.06	0.00101	0.0244	lm.nb	Apoptosis, Lymphocyte Trafficking	NM_001175.4:833
ITGAL	1.11	0.296	0.526	1.69	2.15	1.44	3.22	0.00108	0.0258	lm.nb	Adaptive Immune System, Cell Adhesion, Hemostasis, Host-pathogen Interaction, Innate Immune System, Lymphocyte Activation, Lymphocyte Trafficking	NM_002209.2:3905
HLA-DRA	1.02	0.273	0.484	1.56	2.03	1.4	2.94	0.0011	0.026	lm.nb	Adaptive Immune System, Cell Adhesion, Cytokine Signaling, Host-pathogen Interaction, Lymphocyte Activation, MHC Class II Antigen Presentation, Phagocytosis and Degradation, T Cell Receptor Signaling, Type II Interferon Signaling	NM_019111.3:335
IL1A	2.43	0.653	1.15	3.7	5.37	2.21	13	0.00113	0.0267	lm.nb	Cytokine Signaling, Host-pathogen Interaction	NM_000575.3:1085
IRF5	0.88	0.237	0.415	1.35	1.84	1.33	2.54	0.00115	0.027	lm.nb	Cytokine Signaling, TLR Signaling, Transcriptional Regulation, Type I Interferon Signaling, Type II Interferon Signaling	NM_002200.3:1845
CD3D	1.19	0.325	0.552	1.83	2.28	1.47	3.55	0.00132	0.0307	lm.nb	Adaptive Immune System, Host-pathogen Interaction, Lymphocyte Activation, T Cell Receptor Signaling	NM_000732.4:110
TRAF3	0.545	0.149	0.252	0.837	1.46	1.19	1.79	0.00133	0.0308	lm.nb	Cytokine Signaling, Host-pathogen Interaction, Innate Immune System, NF-kB Signaling, NLR signaling, TLR Signaling, TNF Family Signaling	NM_145725.1:1795
SERPING1	0.913	0.25	0.422	1.4	1.88	1.34	2.65	0.00135	0.031	lm.nb	Complement System, Hemostasis, Host-pathogen Interaction, Innate Immune System	NM_000062.2:305
PSMB10	0.659	0.181	0.304	1.01	1.58	1.23	2.02	0.00137	0.0312	lm.nb	Adaptive Immune System, Apoptosis, B cell Receptor Signaling, Cytokine Signaling, Immunometabolism, Innate Immune System, Lymphocyte Activation, MHC Class I Antigen Presentation, NF-kB Signaling, T Cell Receptor Signaling	NM_002801.2:221
TLR4	0.622	0.171	0.286	0.958	1.54	1.22	1.94	0.00139	0.0316	lm.nb	Adaptive Immune System, Apoptosis, Host-pathogen Interaction, Innate Immune System, Lymphocyte Activation, MHC Class I Antigen Presentation, NF-kB Signaling, NLR signaling, Phagocytosis and Degradation, TLR Signaling	NM_138554.2:2570
IL7R	0.961	0.265	0.442	1.48	1.95	1.36	2.79	0.00141	0.0317	lm.nb	Cytokine Signaling, Lymphocyte Activation	NM_002185.2:1610
LAIR1	0.72	0.198	0.331	1.11	1.65	1.26	2.16	0.00142	0.0317	lm.nb	Adaptive Immune System, Innate Immune System	NM_002287.3:1195
IKBKG	0.491	0.136	0.225	0.757	1.41	1.17	1.69	0.00143	0.0317	lm.nb	Adaptive Immune System, Apoptosis, B cell Receptor Signaling, Chemokine Signaling, Cytokine Signaling, Host-pathogen Interaction, Innate Immune System, MHC Class I Antigen Presentation, NF-kB Signaling, NLR signaling, T Cell Receptor Signaling, TLR Signaling, TNF Family Signaling	NM_003639.2:470
STAT4	0.89	0.246	0.407	1.37	1.85	1.33	2.59	0.00146	0.0322	lm.nb	Cytokine Signaling, Host-pathogen Interaction, Th1 Differentiation, Transcriptional Regulation	NM_003151.2:789
GZMA	0.834	0.231	0.38	1.29	1.78	1.3	2.44	0.00149	0.0327	lm.nb	Apoptosis, Lymphocyte Activation	NM_006144.2:155
CXCR6	0.915	0.254	0.417	1.41	1.89	1.34	2.66	0.0015	0.0327	lm.nb	Chemokine Signaling, Cytokine Signaling	NM_006564.1:95
TNF	1.32	0.367	0.596	2.04	2.49	1.51	4.1	0.00158	0.0342	lm.nb	Apoptosis, Cytokine Signaling, Host-pathogen Interaction, Lymphocyte Activation, NF-kB Signaling, NLR signaling, Oxidative Stress, T Cell Receptor Signaling, TGF-b Signaling, Th17 Differentiation, TLR Signaling, TNF Family Signaling	NM_000594.2:1010
CXCR3	0.974	0.273	0.439	1.51	1.96	1.36	2.85	0.00163	0.0352	lm.nb	Chemokine Signaling, Cytokine Signaling	NM_001504.1:80
CSF1	0.419	0.118	0.189	0.65	1.34	1.14	1.57	0.00166	0.0356	lm.nb	Cytokine Signaling, TNF Family Signaling	NM_000757.4:823
CD53	1.08	0.305	0.486	1.68	2.12	1.4	3.21	0.0017	0.0362	lm.nb	Innate Immune System	NM_001040033.1:835
TNFSF10	0.681	0.192	0.305	1.06	1.6	1.24	2.08	0.00172	0.0363	lm.nb	Apoptosis, Cytokine Signaling, Host-pathogen Interaction, Lymphocyte Activation, TNF Family Signaling	NM_003810.2:115
CD40	1.11	0.313	0.494	1.72	2.15	1.41	3.3	0.00175	0.0367	lm.nb	Cell Adhesion, Cytokine Signaling, Host-pathogen Interaction, Lymphocyte Activation, NF-kB Signaling, TLR Signaling	NM_001250.4:1265
CCR1	1.05	0.296	0.467	1.63	2.07	1.38	3.09	0.00176	0.0367	lm.nb	Chemokine Signaling, Cytokine Signaling	NM_001295.2:535
CASP8	0.597	0.169	0.266	0.929	1.51	1.2	1.9	0.00177	0.0368	lm.nb	Apoptosis, Host-pathogen Interaction, Innate Immune System, Lymphocyte Activation, NLR signaling, TLR Signaling, TNF Family Signaling	NM_001228.4:301
CXCL9	2.13	0.609	0.94	3.33	4.39	1.92	10	0.00191	0.0393	lm.nb	Chemokine Signaling, Cytokine Signaling, TLR Signaling	NM_002416.1:1975
CD1D	0.927	0.265	0.406	1.45	1.9	1.33	2.73	0.00197	0.0404	lm.nb	Adaptive Immune System, Host-pathogen Interaction, Lymphocyte Activation	NM_001766.3:1428
MAPK11	1.53	0.439	0.672	2.39	2.89	1.59	5.26	0.00198	0.0404	lm.nb	Cytokine Signaling, Host-pathogen Interaction, Innate Immune System, Lymphocyte Trafficking, NLR signaling, T Cell Receptor Signaling, Th17 Differentiation, TLR Signaling, TNF Family Signaling	NM_002751.5:1310
IL2RG	0.774	0.223	0.336	1.21	1.71	1.26	2.32	0.0021	0.0426	lm.nb	Cytokine Signaling, Hemostasis, Host-pathogen Interaction, Th17 Differentiation, Th2 Differentiation	NM_000206.1:595
PDGFRB	0.786	0.228	0.338	1.23	1.72	1.26	2.35	0.00223	0.0448	lm.nb	Cytokine Signaling, Host-pathogen Interaction, Oxidative Stress	NM_002609.3:840
CYBB	0.843	0.246	0.362	1.33	1.79	1.28	2.51	0.00228	0.0456	lm.nb	Adaptive Immune System, Host-pathogen Interaction, Innate Immune System, Lymphocyte Trafficking, MHC Class I Antigen Presentation, NLR signaling, Oxidative Stress, Phagocytosis and Degradation	NM_000397.3:2686
CR1	1.48	0.432	0.631	2.32	2.78	1.55	5	0.00234	0.0465	lm.nb	Complement System, Host-pathogen Interaction, Innate Immune System	NM_000651.4:1695
CD82	0.988	0.289	0.421	1.55	1.98	1.34	2.94	0.00235	0.0466	lm.nb	Apoptosis	NM_002231.3:1211
ITGA4	0.737	0.216	0.313	1.16	1.67	1.24	2.24	0.00242	0.0475	lm.nb	Adaptive Immune System, Cell Adhesion, Hemostasis, Host-pathogen Interaction, Lymphocyte Activation, Lymphocyte Trafficking	NM_000885.4:975
HLA-DOB	1.31	0.386	0.558	2.07	2.49	1.47	4.2	0.00243	0.0475	lm.nb	Adaptive Immune System, Cell Adhesion, Host-pathogen Interaction, MHC Class II Antigen Presentation, Phagocytosis and Degradation	NM_002120.3:230
SLAMF6	1.44	0.424	0.61	2.27	2.72	1.53	4.83	0.00247	0.0481	lm.nb	Adaptive Immune System, Lymphocyte Activation	NM_001184714.1:1032
IL16	1.11	0.326	0.466	1.75	2.15	1.38	3.35	0.00253	0.0486	lm.nb	Cytokine Signaling	NM_004513.4:1262
CCL19	1.9	0.561	0.802	3	3.74	1.74	8.01	0.00253	0.0486	lm.nb	Chemokine Signaling, Cytokine Signaling, Lymphocyte Activation, NF-kB Signaling, Oxidative Stress	NM_006274.2:401
RUNX1	0.54	0.16	0.227	0.854	1.45	1.17	1.81	0.00258	0.0494	lm.nb	Transcriptional Regulation	NM_001754.4:635
FOXP3	1.36	0.403	0.565	2.15	2.56	1.48	4.42	0.00269	0.0511	lm.nb	Lymphocyte Activation, Transcriptional Regulation, Treg Differentiation	NM_014009.3:1230
ENTPD1	0.938	0.279	0.391	1.49	1.92	1.31	2.8	0.0027	0.0511	lm.nb	Host-pathogen Interaction, Immunometabolism	NM_001098175.1:8830
PRF1	1.02	0.306	0.423	1.62	2.03	1.34	3.08	0.00284	0.0534	lm.nb	Apoptosis, Lymphocyte Activation	NM_005041.3:2120
IL1RAP	0.83	0.249	0.341	1.32	1.78	1.27	2.49	0.0029	0.0541	lm.nb	Cytokine Signaling, Th17 Differentiation	NM_002182.2:460
CTSC	0.618	0.186	0.254	0.982	1.53	1.19	1.98	0.00292	0.0541	lm.nb	Adaptive Immune System, Apoptosis, Innate Immune System, MHC Class II Antigen Presentation, Phagocytosis and Degradation	NM_001814.4:260
PSMD7	0.37	0.111	0.152	0.588	1.29	1.11	1.5	0.00292	0.0541	lm.nb	Adaptive Immune System, Apoptosis, B cell Receptor Signaling, Cytokine Signaling, Host-pathogen Interaction, Immunometabolism, Innate Immune System, MHC Class I Antigen Presentation, NF-kB Signaling, T Cell Receptor Signaling	NM_002811.3:580
LTA	1.36	0.41	0.56	2.17	2.57	1.47	4.49	0.00295	0.0542	lm.nb	Cytokine Signaling, Host-pathogen Interaction, NF-kB Signaling, TNF Family Signaling	NM_000595.2:885
SELL	1.8	0.543	0.738	2.87	3.49	1.67	7.29	0.00299	0.0547	lm.nb	Adaptive Immune System, Cell Adhesion, Hemostasis, Innate Immune System	NR_029467.1:1585
IKZF3	1.12	0.338	0.459	1.78	2.18	1.37	3.45	0.00301	0.0549	lm.nb	Lymphocyte Activation, Transcriptional Regulation	NM_183232.2:1176
ZAP70	1.4	0.422	0.57	2.22	2.63	1.48	4.67	0.00304	0.055	lm.nb	Adaptive Immune System, Lymphocyte Activation, NF-kB Signaling, T Cell Receptor Signaling	NM_001079.3:1175
TNFSF8	1.41	0.426	0.576	2.25	2.66	1.49	4.75	0.00305	0.055	lm.nb	Cytokine Signaling, Lymphocyte Activation	NM_001244.3:518
S1PR1	0.981	0.297	0.398	1.56	1.97	1.32	2.96	0.00313	0.0561	lm.nb	Cytokine Signaling	NM_001400.3:1065
CD3E	1.12	0.34	0.452	1.79	2.17	1.37	3.45	0.00323	0.0576	lm.nb	Adaptive Immune System, Host-pathogen Interaction, Lymphocyte Activation, T Cell Receptor Signaling	NM_000733.2:75
CD14	0.795	0.242	0.32	1.27	1.74	1.25	2.41	0.00328	0.0581	lm.nb	Adaptive Immune System, Apoptosis, Host-pathogen Interaction, Innate Immune System, MHC Class I Antigen Presentation, NF-kB Signaling, Phagocytosis and Degradation, TLR Signaling	NM_000591.2:885
HLA-A	0.602	0.184	0.241	0.963	1.52	1.18	1.95	0.0034	0.06	lm.nb	Adaptive Immune System, Cell Adhesion, Cytokine Signaling, Host-pathogen Interaction, Lymphocyte Activation, MHC Class I Antigen Presentation, Phagocytosis and Degradation, Type I Interferon Signaling, Type II Interferon Signaling	NM_002116.5:1000
IRAK1	0.231	0.0709	0.0923	0.37	1.17	1.07	1.29	0.00343	0.0602	loglinear	Cytokine Signaling, Host-pathogen Interaction, Innate Immune System, NF-kB Signaling, NLR signaling, TLR Signaling	NM_001569.3:1995
IKBKB	0.617	0.19	0.245	0.99	1.53	1.18	1.99	0.00354	0.0619	lm.nb	Adaptive Immune System, Apoptosis, B cell Receptor Signaling, Chemokine Signaling, Cytokine Signaling, Host-pathogen Interaction, Innate Immune System, MHC Class I Antigen Presentation, NF-kB Signaling, NLR signaling, T Cell Receptor Signaling, TLR Signaling, TNF Family Signaling	NM_001556.1:1995
LILRA6	1.28	0.397	0.505	2.06	2.43	1.42	4.17	0.00367	0.0638	lm.nb	Adaptive Immune System, MHC Class I Antigen Presentation	NM_024318.2:1900
MAP4K1	1.04	0.322	0.405	1.67	2.05	1.32	3.18	0.00384	0.066	lm.nb	TNF Family Signaling	NM_007181.3:780
CLEC7A	0.89	0.277	0.347	1.43	1.85	1.27	2.7	0.00385	0.066	lm.nb	Host-pathogen Interaction, Innate Immune System, Lymphocyte Activation, Phagocytosis and Degradation	NM_197954.2:55
IRF4	1.09	0.34	0.426	1.76	2.13	1.34	3.38	0.00385	0.066	lm.nb	Cytokine Signaling, Lymphocyte Activation, Th17 Differentiation, Transcriptional Regulation, Type I Interferon Signaling, Type II Interferon Signaling	NM_002460.1:325
C3	1.67	0.521	0.646	2.69	3.18	1.56	6.45	0.00399	0.068	lm.nb	Adaptive Immune System, Complement System, Host-pathogen Interaction, Innate Immune System, Phagocytosis and Degradation	NM_000064.2:4396
IL12A	1.01	0.315	0.389	1.62	2.01	1.31	3.08	0.00401	0.068	lm.nb	Cytokine Signaling, Host-pathogen Interaction, Lymphocyte Activation, Th1 Differentiation, TLR Signaling	NM_000882.2:775
CD79B	1.51	0.477	0.579	2.45	2.86	1.49	5.46	0.00424	0.0715	lm.nb	Adaptive Immune System, B cell Receptor Signaling, Lymphocyte Activation	NM_021602.2:24
TRAF1	1.37	0.434	0.522	2.22	2.59	1.44	4.67	0.00435	0.0731	lm.nb	Apoptosis, Host-pathogen Interaction, NF-kB Signaling, TNF Family Signaling	NM_005658.3:3735
STAT1	0.953	0.302	0.361	1.54	1.94	1.28	2.92	0.00443	0.074	lm.nb	Chemokine Signaling, Cytokine Signaling, Host-pathogen Interaction, NLR signaling, Th1 Differentiation, TLR Signaling, Transcriptional Regulation, Type I Interferon Signaling, Type II Interferon Signaling	NM_007315.2:205
RELB	0.678	0.215	0.256	1.1	1.6	1.19	2.14	0.00445	0.0741	lm.nb	Cytokine Signaling, Host-pathogen Interaction, Innate Immune System, Lymphocyte Activation, NF-kB Signaling, Transcriptional Regulation	NM_006509.2:250
TNFSF13B	1.13	0.358	0.425	1.83	2.18	1.34	3.55	0.00449	0.0744	lm.nb	Cytokine Signaling, Lymphocyte Activation, NF-kB Signaling	NM_006573.4:1430
IL2RB	0.965	0.308	0.361	1.57	1.95	1.28	2.97	0.00467	0.0769	lm.nb	Cytokine Signaling, Hemostasis, Host-pathogen Interaction, Lymphocyte Activation, Th2 Differentiation	NM_000878.2:1980
HLA-DQB1	2.29	0.734	0.856	3.73	4.9	1.81	13.3	0.00473	0.0776	lm.nb	Adaptive Immune System, Cell Adhesion, Cytokine Signaling, Host-pathogen Interaction, Lymphocyte Activation, MHC Class II Antigen Presentation, Phagocytosis and Degradation, T Cell Receptor Signaling, Type II Interferon Signaling	NM_002123.3:384
SMAD5	-0.329	0.106	-0.538	-0.121	0.796	0.689	0.92	0.00514	0.0839	lm.nb	TGF-b Signaling	NM_005903.5:1044
IL18RAP	0.854	0.276	0.312	1.4	1.81	1.24	2.63	0.00517	0.0839	lm.nb	Cytokine Signaling, Oxidative Stress	NM_003853.2:2412
PSMC2	0.297	0.0964	0.108	0.486	1.23	1.08	1.4	0.00528	0.0854	lm.nb	Adaptive Immune System, Apoptosis, B cell Receptor Signaling, Cytokine Signaling, Host-pathogen Interaction, Immunometabolism, Innate Immune System, MHC Class I Antigen Presentation, NF-kB Signaling, T Cell Receptor Signaling	NM_002803.3:446
BTK	0.868	0.283	0.314	1.42	1.83	1.24	2.68	0.00538	0.0866	lm.nb	Adaptive Immune System, B cell Receptor Signaling, Innate Immune System, Lymphocyte Activation, MHC Class I Antigen Presentation, NF-kB Signaling, TLR Signaling	NM_000061.1:570
CD19	1.56	0.507	0.563	2.55	2.94	1.48	5.85	0.00541	0.0866	lm.nb	Adaptive Immune System, B cell Receptor Signaling, Complement System, Host-pathogen Interaction, Innate Immune System	NM_001770.4:1770
ITGAM	0.777	0.254	0.28	1.27	1.71	1.21	2.42	0.0055	0.0876	lm.nb	Cell Adhesion, Complement System, Cytokine Signaling, Hemostasis, Host-pathogen Interaction, Innate Immune System, Lymphocyte Trafficking, Phagocytosis and Degradation, TLR Signaling	NM_000632.3:515
CIITA	1.64	0.537	0.592	2.7	3.13	1.51	6.49	0.00552	0.0876	lm.nb	Cytokine Signaling, Host-pathogen Interaction, Type II Interferon Signaling	NM_000246.3:470
MX1	0.845	0.276	0.303	1.39	1.8	1.23	2.61	0.00562	0.0887	lm.nb	Cytokine Signaling, Host-pathogen Interaction, Type I Interferon Signaling	NM_002462.2:1485
GNLY	1.16	0.381	0.413	1.91	2.23	1.33	3.75	0.00579	0.0907	lm.nb	Innate Immune System	NM_006433.2:305
IFITM1	0.675	0.222	0.24	1.11	1.6	1.18	2.16	0.0058	0.0907	lm.nb	Adaptive Immune System, B cell Receptor Signaling, Cytokine Signaling, Type I Interferon Signaling	NM_003641.3:482
CCR6	1.21	0.397	0.428	1.98	2.31	1.35	3.96	0.00582	0.0907	lm.nb	Chemokine Signaling, Cytokine Signaling, Innate Immune System	NM_031409.2:935
PDCD1LG2	0.909	0.3	0.321	1.5	1.88	1.25	2.82	0.00592	0.0918	lm.nb	Adaptive Immune System, Cell Adhesion, Lymphocyte Activation	NM_025239.3:235
PTPN6	0.626	0.208	0.218	1.03	1.54	1.16	2.05	0.00627	0.0965	lm.nb	Adaptive Immune System, B cell Receptor Signaling, Cytokine Signaling, Hemostasis, Host-pathogen Interaction, Innate Immune System, Lymphocyte Activation, T Cell Receptor Signaling, Type I Interferon Signaling, Type II Interferon Signaling	NM_002831.5:1734
HLA-DMB	0.813	0.27	0.283	1.34	1.76	1.22	2.54	0.00628	0.0965	lm.nb	Adaptive Immune System, Cell Adhesion, Host-pathogen Interaction, Lymphocyte Activation, MHC Class II Antigen Presentation, Phagocytosis and Degradation	NM_002118.3:20
NFATC2	0.56	0.187	0.193	0.927	1.47	1.14	1.9	0.00652	0.0997	lm.nb	Adaptive Immune System, B cell Receptor Signaling, Host-pathogen Interaction, Innate Immune System, Lymphocyte Activation, T Cell Receptor Signaling, Transcriptional Regulation	NM_012340.3:1815
CCL2	0.727	0.243	0.25	1.2	1.66	1.19	2.3	0.00655	0.0997	lm.nb	Chemokine Signaling, Cytokine Signaling, Host-pathogen Interaction, Lymphocyte Activation, NLR signaling, TNF Family Signaling	NM_002982.3:123
TNFSF11	1.65	0.553	0.568	2.74	3.14	1.48	6.66	0.0066	0.0998	lm.nb	Cytokine Signaling, Lymphocyte Activation, NF-kB Signaling	NM_003701.2:490
CD5	1.36	0.454	0.466	2.25	2.56	1.38	4.75	0.00661	0.0998	lm.nb	Lymphocyte Activation	NM_014207.2:1295
IL18R1	0.562	0.188	0.193	0.931	1.48	1.14	1.91	0.00665	0.1	lm.nb	Cytokine Signaling, Lymphocyte Activation, TNF Family Signaling	NM_003855.2:2025
SELE	1.63	0.546	0.555	2.7	3.09	1.47	6.48	0.00677	0.101	lm.nb	Cell Adhesion, Hemostasis, Host-pathogen Interaction, TNF Family Signaling	NM_000450.2:1505
CD4	0.675	0.227	0.229	1.12	1.6	1.17	2.17	0.00686	0.102	lm.nb	Adaptive Immune System, Cell Adhesion, Cytokine Signaling, Innate Immune System, Lymphocyte Activation, T Cell Receptor Signaling	NM_000616.4:975
CEACAM6	1.86	0.626	0.631	3.08	3.62	1.55	8.48	0.00689	0.102	lm.nb	Hemostasis, Innate Immune System	NM_002483.4:1217
IRF8	0.761	0.257	0.257	1.26	1.69	1.2	2.4	0.00699	0.103	lm.nb	Cytokine Signaling, Host-pathogen Interaction, Transcriptional Regulation, Type I Interferon Signaling, Type II Interferon Signaling	NM_002163.2:253
EGR2	1.37	0.463	0.462	2.27	2.58	1.38	4.84	0.00705	0.104	lm.nb	Host-pathogen Interaction, Transcriptional Regulation	NM_000399.3:1891
TBK1	0.339	0.115	0.114	0.564	1.26	1.08	1.48	0.00713	0.105	lm.nb	Cytokine Signaling, Host-pathogen Interaction, Innate Immune System, Lymphocyte Activation, NLR signaling, TLR Signaling	NM_013254.2:1610
TGFBR2	0.353	0.12	0.118	0.588	1.28	1.09	1.5	0.00723	0.105	lm.nb	Cytokine Signaling, Host-pathogen Interaction, Lymphocyte Activation, TGF-b Signaling, Th17 Differentiation, Treg Differentiation	NM_001024847.1:1760
PPARG	-1.15	0.392	-1.92	-0.385	0.45	0.264	0.766	0.0073	0.106	lm.nb	Immunometabolism, Transcriptional Regulation	NM_015869.3:1035
ABL1	-0.306	0.104	-0.51	-0.102	0.809	0.702	0.932	0.0074	0.107	lm.nb	Hemostasis, Host-pathogen Interaction, Innate Immune System, Lymphocyte Activation, Oxidative Stress	NM_005157.3:3200
C4A/B	0.965	0.33	0.319	1.61	1.95	1.25	3.05	0.00759	0.109	lm.nb	Complement System, Host-pathogen Interaction, Innate Immune System	NM_007293.2:1217
CXCL13	2.37	0.812	0.779	3.96	5.17	1.72	15.6	0.00772	0.111	lm.nb	Chemokine Signaling, Cytokine Signaling	NM_006419.2:210
CD40LG	1.01	0.348	0.331	1.7	2.02	1.26	3.24	0.00787	0.112	lm.nb	Adaptive Immune System, Cell Adhesion, Cytokine Signaling, Host-pathogen Interaction, Lymphocyte Activation, NF-kB Signaling, T Cell Receptor Signaling	NM_000074.2:1225
XCR1	0.831	0.287	0.268	1.39	1.78	1.2	2.63	0.00816	0.116	lm.nb	Chemokine Signaling, Cytokine Signaling	NM_005283.2:700
CCR5	0.804	0.278	0.259	1.35	1.75	1.2	2.55	0.00822	0.116	lm.nb	Chemokine Signaling, Cytokine Signaling, Host-pathogen Interaction	NM_000579.1:2730
PLA2G2A	1.74	0.602	0.556	2.92	3.33	1.47	7.56	0.00839	0.118	lm.nb	Immunometabolism, Innate Immune System	NM_000300.2:715
RARRES3	0.929	0.322	0.297	1.56	1.9	1.23	2.95	0.00846	0.119	lm.nb	Immunometabolism	NM_004585.3:640
ZEB1	0.621	0.219	0.191	1.05	1.54	1.14	2.07	0.00945	0.132	lm.nb	Cytokine Signaling, Lymphocyte Activation, Transcriptional Regulation	NM_001128128.1:1450
CD163	0.816	0.288	0.251	1.38	1.76	1.19	2.6	0.00951	0.133	lm.nb	Phagocytosis and Degradation	NM_004244.4:1630
CD164	-0.766	0.271	-1.3	-0.234	0.588	0.407	0.85	0.0096	0.133	lm.nb	Phagocytosis and Degradation	NM_006016.4:2575
FCGRT	-0.623	0.22	-1.05	-0.19	0.65	0.481	0.876	0.00963	0.133	lm.nb	Hemostasis	NM_004107.4:1276
EGR1	1.65	0.585	0.504	2.8	3.14	1.42	6.94	0.00968	0.133	lm.nb	Cytokine Signaling, Host-pathogen Interaction, Lymphocyte Activation, Transcriptional Regulation, Type I Interferon Signaling	NM_001964.2:1505
NFATC1	1.18	0.418	0.357	2	2.26	1.28	3.99	0.00986	0.135	lm.nb	Adaptive Immune System, B cell Receptor Signaling, Host-pathogen Interaction, Innate Immune System, Lymphocyte Activation, T Cell Receptor Signaling, Transcriptional Regulation	NM_172389.1:1984
CD96	0.863	0.307	0.262	1.46	1.82	1.2	2.76	0.00988	0.135	lm.nb	Adaptive Immune System	NM_005816.4:1355
LEF1	1.38	0.493	0.415	2.35	2.61	1.33	5.09	0.0102	0.138	lm.nb	Lymphocyte Activation, Transcriptional Regulation	NM_016269.3:1165
TLR1	0.647	0.233	0.19	1.1	1.57	1.14	2.15	0.0108	0.146	lm.nb	Adaptive Immune System, Host-pathogen Interaction, Innate Immune System, MHC Class I Antigen Presentation, TLR Signaling	NM_003263.3:545
NLRP3	1.15	0.415	0.338	1.97	2.22	1.26	3.91	0.0108	0.146	lm.nb	Host-pathogen Interaction, Inflammasomes, Innate Immune System, Lymphocyte Activation, NLR signaling	NM_001079821.2:415
RORC	-0.611	0.222	-1.05	-0.176	0.655	0.484	0.885	0.0113	0.152	lm.nb	Cytokine Signaling, Lymphocyte Activation, Th17 Differentiation, Transcriptional Regulation	NM_001001523.1:1350
FKBP5	0.797	0.29	0.228	1.37	1.74	1.17	2.58	0.0115	0.154	lm.nb	Immunometabolism	NM_001145775.1:540
HAVCR2	0.74	0.27	0.211	1.27	1.67	1.16	2.41	0.0116	0.154	lm.nb	Cytokine Signaling, Lymphocyte Activation	NM_032782.3:955
C1S	0.607	0.221	0.173	1.04	1.52	1.13	2.06	0.0116	0.154	lm.nb	Complement System, Host-pathogen Interaction, Innate Immune System	NM_001734.2:775
LTF	1.98	0.723	0.565	3.4	3.95	1.48	10.6	0.0116	0.154	lm.nb	Innate Immune System	NM_002343.2:590
TLR9	0.9	0.328	0.256	1.54	1.87	1.19	2.91	0.0117	0.154	lm.nb	Host-pathogen Interaction, Innate Immune System, TLR Signaling	NM_017442.2:985
TP53	-0.353	0.129	-0.607	-0.1	0.783	0.657	0.933	0.0118	0.155	lm.nb	Apoptosis, Cytokine Signaling, Hemostasis, Host-pathogen Interaction, Oxidative Stress, Transcriptional Regulation	NM_000546.2:1330
STAT6	0.325	0.12	0.0892	0.561	1.25	1.06	1.47	0.0127	0.167	lm.nb	Cytokine Signaling, Host-pathogen Interaction, Innate Immune System, Lymphocyte Activation, Oxidative Stress, Th2 Differentiation, Transcriptional Regulation	NM_003153.3:2030
TCF7	1.16	0.43	0.318	2	2.23	1.25	4.01	0.0128	0.167	lm.nb	Host-pathogen Interaction, Lymphocyte Activation, Transcriptional Regulation	NM_003202.2:2420
LTB4R	0.915	0.341	0.246	1.58	1.89	1.19	3	0.0133	0.173	lm.nb	Immunometabolism	NM_181657.3:2400
IKZF1	0.802	0.299	0.215	1.39	1.74	1.16	2.62	0.0134	0.173	lm.nb	Lymphocyte Activation, Transcriptional Regulation	NM_006060.3:4485
IL26	1.38	0.514	0.37	2.38	2.6	1.29	5.22	0.0134	0.173	lm.nb	Cytokine Signaling	NM_018402.1:80
MALT1	0.401	0.15	0.107	0.696	1.32	1.08	1.62	0.0135	0.173	lm.nb	Adaptive Immune System, B cell Receptor Signaling, Host-pathogen Interaction, Innate Immune System, Lymphocyte Activation, NF-kB Signaling, T Cell Receptor Signaling	NM_006785.2:909
FCER1A	-1.4	0.528	-2.43	-0.363	0.38	0.185	0.778	0.0144	0.184	lm.nb	Innate Immune System	NM_002001.2:114
BST2	0.702	0.266	0.18	1.22	1.63	1.13	2.34	0.0147	0.187	lm.nb	Cytokine Signaling, Innate Immune System, Lymphocyte Activation, Type I Interferon Signaling	NM_004335.2:560
CD6	1.21	0.46	0.311	2.11	2.32	1.24	4.33	0.0148	0.187	lm.nb	Cell Adhesion, Lymphocyte Activation	NM_006725.3:1280
HLA-B	0.592	0.225	0.152	1.03	1.51	1.11	2.05	0.0148	0.187	lm.nb	Adaptive Immune System, Cell Adhesion, Cytokine Signaling, Host-pathogen Interaction, Innate Immune System, Lymphocyte Activation, MHC Class I Antigen Presentation, Phagocytosis and Degradation, Type I Interferon Signaling, Type II Interferon Signaling	NM_005514.6:937
PSMB8	0.409	0.155	0.105	0.714	1.33	1.08	1.64	0.0148	0.187	lm.nb	Adaptive Immune System, Apoptosis, B cell Receptor Signaling, Cytokine Signaling, Immunometabolism, Innate Immune System, MHC Class I Antigen Presentation, NF-kB Signaling, T Cell Receptor Signaling, Type I Interferon Signaling	NM_004159.4:1215
CD2	1.16	0.44	0.294	2.02	2.23	1.23	4.05	0.015	0.189	lm.nb	Cell Adhesion, Hemostasis, Lymphocyte Activation	NM_001767.3:687
SH2D1A	1.08	0.41	0.272	1.88	2.11	1.21	3.68	0.0152	0.191	lm.nb	Adaptive Immune System, Host-pathogen Interaction, Lymphocyte Activation	NM_001114937.2:495
LCK	0.973	0.372	0.243	1.7	1.96	1.18	3.25	0.0156	0.194	lm.nb	Adaptive Immune System, Cytokine Signaling, Hemostasis, Host-pathogen Interaction, Innate Immune System, Lymphocyte Activation, NF-kB Signaling, T Cell Receptor Signaling	NM_005356.2:1260
SYK	0.282	0.108	0.07	0.494	1.22	1.05	1.41	0.0157	0.196	lm.nb	Adaptive Immune System, B cell Receptor Signaling, Cytokine Signaling, Hemostasis, Host-pathogen Interaction, Innate Immune System, Lymphocyte Activation, NF-kB Signaling	NM_003177.3:1685
CCRL1	1.58	0.607	0.389	2.77	2.99	1.31	6.81	0.016	0.198	lm.nb	Chemokine Signaling	NM_016557.2:854
CD9	-0.649	0.25	-1.14	-0.159	0.638	0.454	0.896	0.0162	0.199	lm.nb	Hemostasis	NM_001769.2:405
CD48	0.77	0.297	0.188	1.35	1.7	1.14	2.55	0.0162	0.2	lm.nb	Hemostasis, Lymphocyte Activation	NM_001778.2:270
IL15	0.671	0.26	0.162	1.18	1.59	1.12	2.27	0.0166	0.204	lm.nb	Cytokine Signaling, Host-pathogen Interaction, Lymphocyte Activation, TNF Family Signaling	NM_172174.1:1685
ICAM3	0.443	0.172	0.106	0.779	1.36	1.08	1.72	0.0168	0.205	lm.nb	Adaptive Immune System, Cell Adhesion, Innate Immune System	NM_002162.3:1225
TIGIT	1.1	0.432	0.254	1.95	2.15	1.19	3.86	0.018	0.219	lm.nb	Cell Adhesion, Lymphocyte Activation	NM_173799.2:1968
CD247	0.977	0.384	0.225	1.73	1.97	1.17	3.31	0.018	0.219	lm.nb	Host-pathogen Interaction, Lymphocyte Activation, T Cell Receptor Signaling	NM_198053.1:1490
CXCR4	0.939	0.371	0.212	1.67	1.92	1.16	3.17	0.0187	0.225	lm.nb	Chemokine Signaling, Cytokine Signaling, Lymphocyte Trafficking	NM_003467.2:1335
BTLA	0.937	0.372	0.209	1.67	1.91	1.16	3.17	0.0191	0.229	lm.nb	Adaptive Immune System, Lymphocyte Activation	NM_181780.2:305
CFP	1.13	0.448	0.252	2.01	2.19	1.19	4.03	0.0191	0.229	lm.nb	Complement System, Host-pathogen Interaction, Innate Immune System	NM_002621.2:380
MIF	0.45	0.179	0.099	0.8	1.37	1.07	1.74	0.0194	0.232	lm.nb	Cytokine Signaling, Hemostasis, Innate Immune System, Lymphocyte Activation	NM_002415.1:319
BLNK	0.548	0.219	0.118	0.978	1.46	1.09	1.97	0.02	0.239	lm.nb	Adaptive Immune System, B cell Receptor Signaling, Cytokine Signaling, Lymphocyte Activation, NF-kB Signaling	NM_013314.2:930
C1QA	0.889	0.356	0.191	1.59	1.85	1.14	3	0.0202	0.24	lm.nb	Complement System, Host-pathogen Interaction, Innate Immune System	NM_015991.2:718
IL18	0.799	0.325	0.161	1.44	1.74	1.12	2.71	0.0221	0.261	lm.nb	Cytokine Signaling, Host-pathogen Interaction, Lymphocyte Activation, NLR signaling	NM_001562.2:48
TNFRSF8	1.63	0.67	0.322	2.95	3.1	1.25	7.71	0.0228	0.268	lm.nb	Cytokine Signaling	NM_152942.2:2030
IKBKAP	0.346	0.143	0.065	0.626	1.27	1.05	1.54	0.0241	0.284	lm.nb	NF-kB Signaling	NM_003640.3:1130
CD34	0.872	0.363	0.16	1.58	1.83	1.12	3	0.0248	0.29	lm.nb	Cell Adhesion	NM_001025109.1:1580
IRF3	0.569	0.238	0.102	1.04	1.48	1.07	2.05	0.0255	0.298	lm.nb	Cytokine Signaling, Hemostasis, Host-pathogen Interaction, Innate Immune System, NLR signaling, TLR Signaling, Transcriptional Regulation, Type I Interferon Signaling, Type II Interferon Signaling	NM_001571.5:1303
IFIH1	0.487	0.204	0.0868	0.887	1.4	1.06	1.85	0.0257	0.299	lm.nb	Host-pathogen Interaction, Innate Immune System	NM_022168.2:185
TRAF2	0.371	0.156	0.066	0.677	1.29	1.05	1.6	0.0258	0.299	lm.nb	Apoptosis, Cytokine Signaling, Host-pathogen Interaction, Innate Immune System, Lymphocyte Activation, NF-kB Signaling, NLR signaling, Oxidative Stress, TNF Family Signaling	NM_021138.3:1325
TNFRSF13C	1.2	0.509	0.198	2.19	2.29	1.15	4.57	0.0277	0.32	lm.nb	Cytokine Signaling, Host-pathogen Interaction, Lymphocyte Activation, NF-kB Signaling	NM_052945.3:789
IL6ST	0.313	0.134	0.051	0.575	1.24	1.04	1.49	0.0282	0.325	lm.nb	Cytokine Signaling, Lymphocyte Activation, Th17 Differentiation	NM_002184.2:2505
VCAM1	0.747	0.32	0.12	1.37	1.68	1.09	2.59	0.0287	0.33	lm.nb	Adaptive Immune System, Cell Adhesion, Cytokine Signaling, Host-pathogen Interaction, Lymphocyte Activation, Lymphocyte Trafficking, NF-kB Signaling, TNF Family Signaling, Type II Interferon Signaling	NM_001078.3:2535
C1QB	0.744	0.321	0.115	1.37	1.68	1.08	2.59	0.0298	0.34	lm.nb	Complement System, Host-pathogen Interaction, Innate Immune System	NM_000491.3:819
HLA-C	0.593	0.258	0.0876	1.1	1.51	1.06	2.14	0.0309	0.352	lm.nb	Adaptive Immune System, Cell Adhesion, Cytokine Signaling, Host-pathogen Interaction, Innate Immune System, Lymphocyte Activation, MHC Class I Antigen Presentation, Phagocytosis and Degradation, Type I Interferon Signaling, Type II Interferon Signaling	NM_002117.4:895
CCL8	-1.21	0.539	-2.27	-0.154	0.432	0.208	0.899	0.0346	0.393	lm.nb	Chemokine Signaling, Cytokine Signaling	NM_005623.2:689
TRAF4	-0.339	0.151	-0.634	-0.0427	0.791	0.644	0.971	0.0348	0.395	lm.nb	NF-kB Signaling, TNF Family Signaling	NM_004295.2:1060
LILRA4	1.12	0.505	0.132	2.11	2.18	1.1	4.32	0.0364	0.411	lm.nb	Adaptive Immune System	NM_012276.3:1577
CCL15	-0.743	0.337	-1.4	-0.0836	0.597	0.378	0.944	0.0375	0.422	lm.nb	Chemokine Signaling, Cytokine Signaling	NM_032965.3:112
CD45RA	1.36	0.617	0.152	2.57	2.57	1.11	5.94	0.0377	0.422	lm.nb	Adaptive Immune System, Cell Adhesion, Innate Immune System, Lymphocyte Activation, T Cell Receptor Signaling	NM_002838.4:258
CSF1R	0.645	0.293	0.0701	1.22	1.56	1.05	2.33	0.0382	0.427	lm.nb	Cytokine Signaling	NM_005211.2:3775
B2M	0.52	0.237	0.0561	0.985	1.43	1.04	1.98	0.0384	0.428	lm.nb	Adaptive Immune System, Cytokine Signaling, Innate Immune System, Lymphocyte Activation, MHC Class I Antigen Presentation, Type II Interferon Signaling	NM_004048.2:235
CCND3	0.355	0.163	0.0362	0.674	1.28	1.03	1.6	0.0395	0.437	lm.nb	Cytokine Signaling, Host-pathogen Interaction, Lymphocyte Activation	NM_001760.2:1215
SLAMF1	0.757	0.347	0.077	1.44	1.69	1.05	2.71	0.0396	0.437	lm.nb	Host-pathogen Interaction, Lymphocyte Activation	NM_003037.2:580
PDCD1	1.3	0.598	0.132	2.47	2.47	1.1	5.56	0.0396	0.437	lm.nb	Adaptive Immune System, Cell Adhesion, Lymphocyte Activation, T Cell Receptor Signaling	NM_005018.1:175
IL23A	1.07	0.492	0.109	2.04	2.1	1.08	4.1	0.0397	0.437	lm.nb	Cytokine Signaling, Host-pathogen Interaction, Lymphocyte Activation, Th17 Differentiation	NM_016584.2:411
TOLLIP	-0.345	0.159	-0.656	-0.034	0.787	0.635	0.977	0.0402	0.441	lm.nb	Cytokine Signaling, Innate Immune System, TLR Signaling	NM_019009.2:1320
CARD9	1	0.463	0.0973	1.91	2.01	1.07	3.76	0.0406	0.444	lm.nb	Host-pathogen Interaction, Innate Immune System, NLR signaling	NM_052813.4:1525
ICAM4	1.34	0.625	0.12	2.57	2.54	1.09	5.94	0.0422	0.46	lm.nb	Adaptive Immune System	NM_001039132.1:463
ATM	0.959	0.449	0.0785	1.84	1.94	1.06	3.58	0.0437	0.474	lm.nb	Apoptosis, Host-pathogen Interaction, Lymphocyte Activation, NF-kB Signaling	NM_000051.3:30
LITAF	0.549	0.258	0.044	1.05	1.46	1.03	2.08	0.044	0.477	lm.nb	Phagocytosis and Degradation	NM_004862.3:1000
NOD2	0.749	0.356	0.0507	1.45	1.68	1.04	2.73	0.0467	0.504	lm.nb	Cytokine Signaling, Host-pathogen Interaction, Innate Immune System, Lymphocyte Activation, NLR signaling, TLR Signaling, TNF Family Signaling	NM_022162.1:4080
TFRC	-0.422	0.201	-0.817	-0.0275	0.746	0.568	0.981	0.0472	0.507	lm.nb	Phagocytosis and Degradation	NM_003234.1:1220
MAP4K2	0.574	0.274	0.0373	1.11	1.49	1.03	2.16	0.0473	0.507	lm.nb	TNF Family Signaling	NM_004579.2:1610
PAX5	1.27	0.607	0.0761	2.46	2.4	1.05	5.48	0.0483	0.516	lm.nb	Transcriptional Regulation	NM_016734.1:2288
CDH5	0.54	0.259	0.0322	1.05	1.45	1.02	2.07	0.0484	0.516	lm.nb	Cell Adhesion, Lymphocyte Trafficking	NM_001795.3:3405
IKBKE	0.45	0.217	0.0256	0.875	1.37	1.02	1.83	0.049	0.519	lm.nb	Host-pathogen Interaction, Innate Immune System, NLR signaling, TLR Signaling	NM_014002.2:2470
TLR7	0.698	0.336	0.0396	1.36	1.62	1.03	2.56	0.0491	0.519	lm.nb	Host-pathogen Interaction, Innate Immune System, TLR Signaling	NM_016562.3:4120
ATG7	0.222	0.107	0.0125	0.431	1.17	1.01	1.35	0.0492	0.519	lm.nb	Adaptive Immune System, Autophagy, Innate Immune System, MHC Class I Antigen Presentation	NM_001136031.2:810
CX3CL1	0.542	0.261	0.0296	1.05	1.46	1.02	2.08	0.0496	0.522	lm.nb	Chemokine Signaling, Cytokine Signaling, TNF Family Signaling	NM_002996.3:140
RELA	0.42	0.206	0.0162	0.824	1.34	1.01	1.77	0.0531	0.555	lm.nb	Adaptive Immune System, Apoptosis, B cell Receptor Signaling, Chemokine Signaling, Cytokine Signaling, Host-pathogen Interaction, Inflammasomes, Innate Immune System, NF-kB Signaling, NLR signaling, Oxidative Stress, T Cell Receptor Signaling, Th1 Differentiation, TLR Signaling, TNF Family Signaling, Transcriptional Regulation	NM_021975.2:360
PDGFB	0.978	0.48	0.0377	1.92	1.97	1.03	3.78	0.0532	0.555	lm.nb	Cytokine Signaling, Hemostasis, Host-pathogen Interaction	NM_033016.2:1480
NOTCH2	0.188	0.0921	0.0071	0.368	1.14	1	1.29	0.0533	0.555	lm.nb	Host-pathogen Interaction, Lymphocyte Activation, Th2 Differentiation	NM_024408.3:2842
CD22	1.34	0.657	0.0503	2.63	2.53	1.04	6.17	0.0534	0.555	lm.nb	Adaptive Immune System, B cell Receptor Signaling, Cell Adhesion	NM_001771.2:2515
SELPLG	0.741	0.366	0.024	1.46	1.67	1.02	2.75	0.0546	0.566	lm.nb	Cell Adhesion, Hemostasis, Host-pathogen Interaction	NM_003006.3:2297
CCL13	-1.01	0.5	-1.99	-0.0291	0.497	0.252	0.98	0.0554	0.573	lm.nb	Chemokine Signaling, Cytokine Signaling, NF-kB Signaling	NM_005408.2:320
TGFBR1	0.279	0.139	0.00688	0.552	1.21	1	1.47	0.0564	0.581	lm.nb	Cytokine Signaling, Host-pathogen Interaction, TGF-b Signaling, Th17 Differentiation, Treg Differentiation	NM_004612.2:4280
CHUK	0.244	0.122	0.00569	0.483	1.18	1	1.4	0.0567	0.582	lm.nb	Adaptive Immune System, Apoptosis, B cell Receptor Signaling, Chemokine Signaling, Cytokine Signaling, Host-pathogen Interaction, Innate Immune System, MHC Class I Antigen Presentation, NF-kB Signaling, NLR signaling, Oxidative Stress, T Cell Receptor Signaling, TLR Signaling, TNF Family Signaling	NM_001278.3:860
CFD	-0.523	0.262	-1.04	-0.00822	0.696	0.487	0.994	0.0585	0.599	lm.nb	Complement System, Hemostasis, Host-pathogen Interaction, Innate Immune System	NM_001928.2:859
CASP3	0.219	0.11	0.00275	0.435	1.16	1	1.35	0.0592	0.605	lm.nb	Apoptosis, Cytokine Signaling, Host-pathogen Interaction, Lymphocyte Activation, Oxidative Stress, TNF Family Signaling	NM_032991.2:685
C1QBP	-0.285	0.144	-0.567	-0.00297	0.821	0.675	0.998	0.0597	0.608	lm.nb	Complement System, Hemostasis, Host-pathogen Interaction	NM_001212.3:745
GZMK	0.963	0.489	0.00411	1.92	1.95	1	3.79	0.0612	0.622	lm.nb	Apoptosis, Lymphocyte Activation	NM_002104.2:700
CASP2	-0.211	0.108	-0.423	0.00047	0.864	0.746	1	0.0628	0.634	lm.nb	Apoptosis, Innate Immune System, NLR signaling	NM_032982.2:1710
MS4A1	1.41	0.721	-0.00354	2.82	2.66	0.998	7.08	0.0628	0.634	lm.nb	Lymphocyte Activation	NM_152866.2:620
IFIT2	0.816	0.422	-0.0106	1.64	1.76	0.993	3.12	0.0654	0.658	lm.nb	Cytokine Signaling, Type I Interferon Signaling	NM_001547.4:1995
TIRAP	0.34	0.177	-0.00764	0.687	1.27	0.995	1.61	0.0678	0.68	lm.nb	Adaptive Immune System, Host-pathogen Interaction, Innate Immune System, Lymphocyte Activation, MHC Class I Antigen Presentation, NF-kB Signaling, TLR Signaling	NM_148910.2:661
IFNA2	1.1	0.574	-0.0262	2.22	2.14	0.982	4.67	0.0681	0.682	lm.nb	Cytokine Signaling, Hemostasis, Host-pathogen Interaction, Innate Immune System, Lymphocyte Activation, NLR signaling, TLR Signaling, Type I Interferon Signaling	NM_000605.3:611
IL1R1	0.365	0.193	-0.0136	0.744	1.29	0.991	1.68	0.0715	0.713	lm.nb	Cytokine Signaling, Host-pathogen Interaction, NF-kB Signaling, Oxidative Stress, Th17 Differentiation	NM_000877.2:4295
CD8B	1.01	0.543	-0.0517	2.08	2.02	0.965	4.22	0.075	0.747	lm.nb	Adaptive Immune System, Cell Adhesion, Lymphocyte Activation, T Cell Receptor Signaling	NM_004931.3:440
IGF2R	0.196	0.106	-0.0117	0.403	1.15	0.992	1.32	0.0773	0.766	lm.nb	Innate Immune System, Phagocytosis and Degradation	NM_000876.1:2605
LTB4R2	0.476	0.257	-0.0287	0.981	1.39	0.98	1.97	0.0774	0.766	lm.nb	Immunometabolism	NM_019839.4:1250
IL1R2	-0.445	0.241	-0.918	0.0273	0.735	0.529	1.02	0.0777	0.766	lm.nb	Cytokine Signaling, Host-pathogen Interaction	NM_173343.1:113
TBX21	0.837	0.454	-0.0529	1.73	1.79	0.964	3.31	0.0782	0.769	lm.nb	Lymphocyte Activation, Th1 Differentiation, Transcriptional Regulation	NM_013351.1:890
TICAM1	0.416	0.227	-0.0294	0.861	1.33	0.98	1.82	0.0802	0.786	lm.nb	Apoptosis, Host-pathogen Interaction, Innate Immune System, Lymphocyte Activation, NF-kB Signaling, NLR signaling, TLR Signaling	NM_014261.1:518
TNFSF4	0.663	0.366	-0.0531	1.38	1.58	0.964	2.6	0.0826	0.808	lm.nb	Cytokine Signaling, Lymphocyte Activation	NM_003326.2:545
STAT5A	0.41	0.228	-0.0369	0.857	1.33	0.975	1.81	0.0853	0.832	lm.nb	Cytokine Signaling, Host-pathogen Interaction, Th2 Differentiation, Transcriptional Regulation	NM_003152.2:3460
HLA-DRB1	0.972	0.541	-0.0892	2.03	1.96	0.94	4.09	0.0858	0.834	lm.nb	Adaptive Immune System, Cell Adhesion, Cytokine Signaling, Host-pathogen Interaction, Lymphocyte Activation, MHC Class II Antigen Presentation, Phagocytosis and Degradation, T Cell Receptor Signaling, Type II Interferon Signaling	NM_002124.2:104
IRAK4	0.343	0.192	-0.0333	0.718	1.27	0.977	1.65	0.0872	0.846	lm.nb	Cytokine Signaling, Host-pathogen Interaction, Innate Immune System, NF-kB Signaling, NLR signaling, TLR Signaling	NM_016123.1:2175
IL4R	0.215	0.121	-0.0222	0.452	1.16	0.985	1.37	0.0889	0.86	lm.nb	Cytokine Signaling, Lymphocyte Activation, Th2 Differentiation	NM_000418.2:705
CTNNB1	0.258	0.146	-0.0278	0.543	1.2	0.981	1.46	0.0901	0.869	lm.nb	Host-pathogen Interaction, Innate Immune System, Lymphocyte Activation, Lymphocyte Trafficking	NM_001098210.1:1815
C8G	1.05	0.604	-0.132	2.24	2.07	0.913	4.71	0.0949	0.912	lm.nb	Complement System, Host-pathogen Interaction, Innate Immune System	NM_000606.2:407
DPP4	1.08	0.62	-0.138	2.29	2.11	0.909	4.89	0.0958	0.916	lm.nb	Lymphocyte Activation	NM_001935.3:2700
MAF	0.673	0.388	-0.0865	1.43	1.59	0.942	2.7	0.0958	0.916	lm.nb	Th2 Differentiation, Transcriptional Regulation	NM_005360.4:2198
KIR3DL2	0.976	0.566	-0.134	2.09	1.97	0.911	4.24	0.0982	0.937	lm.nb	Adaptive Immune System, Lymphocyte Activation	NM_006737.2:884
ITLN2	2.27	1.34	-0.358	4.89	4.81	0.78	29.7	0.104	0.99	loglinear	Innate Immune System	NM_080878.2:135
CD59	0.508	0.302	-0.0837	1.1	1.42	0.944	2.14	0.106	1	lm.nb	Complement System, Innate Immune System, Lymphocyte Activation	NM_000611.4:730
ETS1	0.468	0.279	-0.0783	1.01	1.38	0.947	2.02	0.107	1	lm.nb	Host-pathogen Interaction, Oxidative Stress, Transcriptional Regulation	NM_005238.3:4625
PTPN2	0.325	0.193	-0.0544	0.703	1.25	0.963	1.63	0.107	1	lm.nb	Cytokine Signaling, Lymphocyte Activation	NM_002828.2:185
HLA-DPA1	0.473	0.285	-0.0851	1.03	1.39	0.943	2.04	0.11	1	lm.nb	Adaptive Immune System, Cell Adhesion, Cytokine Signaling, Host-pathogen Interaction, Lymphocyte Activation, MHC Class II Antigen Presentation, Phagocytosis and Degradation, T Cell Receptor Signaling, Type II Interferon Signaling	NM_033554.2:857
C14orf166	-0.171	0.105	-0.377	0.0354	0.888	0.77	1.02	0.118	1	lm.nb	Host-pathogen Interaction	NM_016039.2:210
HLA-DQA1	2.59	1.6	-0.55	5.73	6.01	0.683	52.9	0.12	1	loglinear	Adaptive Immune System, Cell Adhesion, Cytokine Signaling, Host-pathogen Interaction, Lymphocyte Activation, MHC Class II Antigen Presentation, Phagocytosis and Degradation, T Cell Receptor Signaling, Type II Interferon Signaling	NM_002122.3:261
MBP	0.216	0.134	-0.0465	0.478	1.16	0.968	1.39	0.121	1	lm.nb	Lymphocyte Trafficking	NM_002385.2:132
CD209	0.362	0.228	-0.0853	0.81	1.29	0.943	1.75	0.126	1	lm.nb	Adaptive Immune System, Host-pathogen Interaction, Innate Immune System, Lymphocyte Activation, Phagocytosis and Degradation	NM_021155.2:1532
C5	0.579	0.366	-0.138	1.3	1.49	0.909	2.46	0.127	1	lm.nb	Complement System, Host-pathogen Interaction, Innate Immune System	NM_001735.2:2592
IL32	0.315	0.202	-0.0802	0.711	1.24	0.946	1.64	0.132	1	lm.nb	Cytokine Signaling	NM_001012633.1:758
LGALS3	-0.456	0.293	-1.03	0.119	0.729	0.489	1.09	0.134	1	lm.nb	Innate Immune System, Lymphocyte Activation	NM_001177388.1:495
ABCB1	0.695	0.45	-0.187	1.58	1.62	0.878	2.98	0.136	1	lm.nb	Immunometabolism	NM_000927.3:3910
CCR2	0.447	0.291	-0.123	1.02	1.36	0.918	2.02	0.138	1	lm.nb	Chemokine Signaling, Cytokine Signaling, Innate Immune System, Lymphocyte Activation	NM_001123041.2:743
TAL1	0.707	0.46	-0.195	1.61	1.63	0.874	3.05	0.138	1	lm.nb	Transcriptional Regulation	NM_003189.2:4635
HLA-DPB1	0.44	0.289	-0.127	1.01	1.36	0.916	2.01	0.142	1	lm.nb	Adaptive Immune System, Cell Adhesion, Cytokine Signaling, Host-pathogen Interaction, Lymphocyte Activation, MHC Class II Antigen Presentation, Phagocytosis and Degradation, T Cell Receptor Signaling, Type II Interferon Signaling	NM_002121.4:931
ITGA6	0.326	0.215	-0.0946	0.747	1.25	0.937	1.68	0.142	1	lm.nb	Cell Adhesion, Hemostasis, Host-pathogen Interaction	NM_000210.1:3065
ZBTB16	0.873	0.58	-0.264	2.01	1.83	0.833	4.03	0.146	1	lm.nb	Adaptive Immune System, Lymphocyte Activation, MHC Class I Antigen Presentation	NM_006006.4:1585
KLRK1	0.658	0.44	-0.206	1.52	1.58	0.867	2.87	0.149	1	lm.nb	Host-pathogen Interaction, Lymphocyte Activation	NM_007360.1:760
CD46	-0.217	0.146	-0.504	0.0694	0.86	0.705	1.05	0.151	1	lm.nb	Complement System, Host-pathogen Interaction, Innate Immune System, Lymphocyte Activation	NM_172350.1:365
CD81	0.218	0.148	-0.071	0.507	1.16	0.952	1.42	0.153	1	lm.nb	Adaptive Immune System, B cell Receptor Signaling, Complement System, Host-pathogen Interaction, Innate Immune System, Lymphocyte Activation	NM_004356.3:735
CD8A	0.618	0.421	-0.207	1.44	1.53	0.866	2.72	0.156	1	lm.nb	Adaptive Immune System, Cell Adhesion, Lymphocyte Activation, T Cell Receptor Signaling	NM_001768.5:1320
BCL2L11	0.319	0.218	-0.109	0.746	1.25	0.927	1.68	0.157	1	lm.nb	Apoptosis	NM_138621.4:257
CR2	1.24	0.871	-0.466	2.95	2.37	0.724	7.72	0.167	1	lm.nb	B cell Receptor Signaling, Complement System, Host-pathogen Interaction, Innate Immune System, Lymphocyte Activation	NM_001006658.1:485
FAS	0.443	0.314	-0.172	1.06	1.36	0.888	2.08	0.171	1	lm.nb	Apoptosis, Cytokine Signaling, Host-pathogen Interaction, Lymphocyte Activation, Oxidative Stress, TNF Family Signaling	NM_000043.3:90
UBE2L3	-0.181	0.128	-0.432	0.0711	0.882	0.741	1.05	0.173	1	lm.nb	Adaptive Immune System, MHC Class I Antigen Presentation	NM_198157.1:990
PTK2	-0.141	0.101	-0.338	0.0562	0.907	0.791	1.04	0.174	1	lm.nb	Apoptosis, Chemokine Signaling, Hemostasis, Host-pathogen Interaction, Innate Immune System, Lymphocyte Trafficking	NM_005607.3:1005
SMAD3	0.279	0.2	-0.112	0.671	1.21	0.925	1.59	0.175	1	lm.nb	Cytokine Signaling, Host-pathogen Interaction, Lymphocyte Activation, TGF-b Signaling, Th17 Differentiation, Treg Differentiation	NM_005902.3:4220
CDKN1A	0.455	0.334	-0.2	1.11	1.37	0.871	2.16	0.186	1	lm.nb	Cytokine Signaling, Host-pathogen Interaction, Lymphocyte Activation	NM_000389.2:1975
STAT5B	0.212	0.156	-0.0935	0.517	1.16	0.937	1.43	0.187	1	lm.nb	Chemokine Signaling, Cytokine Signaling, Host-pathogen Interaction, Lymphocyte Activation, Th2 Differentiation, Transcriptional Regulation	NM_012448.3:200
MUC1	0.583	0.429	-0.258	1.42	1.5	0.836	2.68	0.187	1	lm.nb	Cytokine Signaling, Innate Immune System	NM_001018017.1:725
NFATC3	0.306	0.227	-0.139	0.751	1.24	0.908	1.68	0.191	1	lm.nb	Adaptive Immune System, B cell Receptor Signaling, Host-pathogen Interaction, Innate Immune System, T Cell Receptor Signaling, Transcriptional Regulation	NM_004555.2:2190
IL1RL1	0.497	0.37	-0.229	1.22	1.41	0.853	2.33	0.192	1	lm.nb	Cytokine Signaling	NM_016232.4:700
TLR5	0.457	0.346	-0.221	1.14	1.37	0.858	2.2	0.199	1	lm.nb	Host-pathogen Interaction, Innate Immune System, TLR Signaling	NM_003268.3:215
ATG5	-0.266	0.202	-0.663	0.13	0.831	0.632	1.09	0.201	1	lm.nb	Autophagy, Host-pathogen Interaction, Innate Immune System, Lymphocyte Activation, NLR signaling	NM_004849.2:1104
NT5E	0.296	0.227	-0.148	0.741	1.23	0.902	1.67	0.205	1	lm.nb	Immunometabolism	NM_002526.2:1214
RAG1	0.725	0.559	-0.372	1.82	1.65	0.773	3.53	0.208	1	lm.nb	Cytokine Signaling, Lymphocyte Activation	NM_000448.2:2300
C6	0.799	0.617	-0.41	2.01	1.74	0.753	4.02	0.208	1	lm.nb	Complement System, Innate Immune System	NM_000065.2:3170
ITGB1	0.173	0.134	-0.0902	0.436	1.13	0.939	1.35	0.21	1	lm.nb	Adaptive Immune System, Cell Adhesion, Cytokine Signaling, Hemostasis, Host-pathogen Interaction, Lymphocyte Activation, Lymphocyte Trafficking, Phagocytosis and Degradation	NM_033666.2:2000
C7	0.685	0.535	-0.363	1.73	1.61	0.778	3.33	0.213	1	lm.nb	Complement System, Innate Immune System	NM_000587.2:310
AIRE	0.692	0.547	-0.38	1.76	1.62	0.768	3.4	0.219	1	lm.nb	Lymphocyte Activation	NM_000383.2:1864
MYD88	0.235	0.186	-0.13	0.6	1.18	0.914	1.52	0.22	1	lm.nb	Adaptive Immune System, Cytokine Signaling, Host-pathogen Interaction, Innate Immune System, Lymphocyte Activation, MHC Class I Antigen Presentation, NF-kB Signaling, NLR signaling, TLR Signaling	NM_002468.3:2145
CFH	0.251	0.199	-0.14	0.641	1.19	0.908	1.56	0.221	1	lm.nb	Complement System, Host-pathogen Interaction, Innate Immune System	NM_001014975.2:702
TRAF6	0.257	0.213	-0.16	0.675	1.2	0.895	1.6	0.239	1	lm.nb	Adaptive Immune System, Autophagy, Cytokine Signaling, Host-pathogen Interaction, Innate Immune System, Lymphocyte Activation, NF-kB Signaling, NLR signaling, T Cell Receptor Signaling, TLR Signaling	NM_145803.1:1839
NFIL3	0.181	0.15	-0.113	0.476	1.13	0.925	1.39	0.239	1	lm.nb	Transcriptional Regulation	NM_005384.2:1795
CD276	0.248	0.205	-0.154	0.65	1.19	0.899	1.57	0.239	1	lm.nb	Cell Adhesion, Lymphocyte Activation	NM_001024736.1:2120
CTSS	0.243	0.202	-0.152	0.638	1.18	0.9	1.56	0.241	1	lm.nb	Adaptive Immune System, Apoptosis, Host-pathogen Interaction, Innate Immune System, MHC Class I Antigen Presentation, MHC Class II Antigen Presentation, Phagocytosis and Degradation, TLR Signaling	NM_004079.3:685
BCL10	0.29	0.241	-0.183	0.762	1.22	0.881	1.7	0.241	1	lm.nb	Adaptive Immune System, B cell Receptor Signaling, Host-pathogen Interaction, Innate Immune System, Lymphocyte Activation, NF-kB Signaling, T Cell Receptor Signaling	NM_003921.2:1250
PTPN22	0.349	0.291	-0.221	0.92	1.27	0.858	1.89	0.242	1	lm.nb	Adaptive Immune System, Lymphocyte Activation, T Cell Receptor Signaling	NM_015967.4:2505
PRKCD	0.234	0.196	-0.15	0.617	1.18	0.901	1.53	0.245	1	lm.nb	Apoptosis, Autophagy, Chemokine Signaling, Cytokine Signaling, Hemostasis, Innate Immune System, Lymphocyte Activation, NLR signaling, Oxidative Stress, Type II Interferon Signaling	NM_006254.3:2165
TNFRSF13B	0.521	0.444	-0.349	1.39	1.43	0.785	2.62	0.253	1	lm.nb	Cytokine Signaling, Lymphocyte Activation	NM_012452.2:160
CCR10	0.676	0.577	-0.456	1.81	1.6	0.729	3.5	0.254	1	lm.nb	Chemokine Signaling, Cytokine Signaling	NM_016602.2:843
SLC2A1	0.49	0.424	-0.342	1.32	1.4	0.789	2.5	0.26	1	lm.nb	Host-pathogen Interaction, Immunometabolism	NM_006516.2:2500
XCL1	0.673	0.587	-0.477	1.82	1.59	0.719	3.54	0.263	1	lm.nb	Chemokine Signaling, Cytokine Signaling, Lymphocyte Activation	NM_002995.1:620
CTSG	0.55	0.49	-0.41	1.51	1.46	0.753	2.85	0.273	1	lm.nb	Host-pathogen Interaction, Innate Immune System, Phagocytosis and Degradation	NM_001911.2:160
CRADD	0.279	0.25	-0.211	0.769	1.21	0.864	1.7	0.277	1	lm.nb	Apoptosis	NM_003805.3:675
CCBP2	-0.534	0.503	-1.52	0.452	0.69	0.348	1.37	0.299	1	lm.nb	Chemokine Signaling	NM_001296.3:1345
CCRL2	0.224	0.211	-0.19	0.638	1.17	0.877	1.56	0.3	1	lm.nb	Chemokine Signaling	NM_003965.4:1110
LIF	0.246	0.232	-0.21	0.701	1.19	0.865	1.63	0.301	1	lm.nb	Cytokine Signaling, TNF Family Signaling	NM_002309.3:1240
BCAP31	0.11	0.105	-0.0954	0.315	1.08	0.936	1.24	0.306	1	lm.nb	Adaptive Immune System, Apoptosis, Host-pathogen Interaction, MHC Class I Antigen Presentation	NM_005745.7:495
KLRB1	0.29	0.279	-0.256	0.835	1.22	0.837	1.78	0.309	1	lm.nb	Adaptive Immune System, Host-pathogen Interaction	NM_002258.2:85
KLRG1	0.406	0.391	-0.36	1.17	1.32	0.779	2.25	0.31	1	lm.nb	Adaptive Immune System, Lymphocyte Activation	NM_005810.3:65
TNFRSF11A	-0.198	0.191	-0.572	0.176	0.872	0.673	1.13	0.31	1	lm.nb	Cytokine Signaling, NF-kB Signaling	NM_003839.2:490
IKZF2	0.277	0.269	-0.249	0.804	1.21	0.841	1.75	0.313	1	lm.nb	Transcriptional Regulation	NM_016260.2:870
PIGR	-0.337	0.333	-0.99	0.316	0.792	0.504	1.24	0.322	1	lm.nb	Innate Immune System	NM_002644.2:215
RAF1	-0.148	0.15	-0.443	0.146	0.902	0.736	1.11	0.334	1	lm.nb	Adaptive Immune System, Apoptosis, Autophagy, B cell Receptor Signaling, Chemokine Signaling, Cytokine Signaling, Hemostasis, Host-pathogen Interaction, Innate Immune System, Lymphocyte Activation, T Cell Receptor Signaling	NM_002880.2:1990
MR1	0.445	0.454	-0.446	1.34	1.36	0.734	2.52	0.338	1	lm.nb	MHC Class I Antigen Presentation	NM_001531.2:7695
KIT	0.27	0.285	-0.288	0.828	1.21	0.819	1.78	0.353	1	lm.nb	Cytokine Signaling, Lymphocyte Activation	NM_000222.2:2644
ILF3	-0.0972	0.103	-0.3	0.105	0.935	0.812	1.08	0.356	1	lm.nb	Transcriptional Regulation	NM_001137673.1:730
SIGIRR	-0.132	0.141	-0.408	0.144	0.913	0.754	1.1	0.359	1	lm.nb	Cytokine Signaling, Innate Immune System, TLR Signaling	NM_021805.2:469
PYCARD	0.213	0.232	-0.242	0.669	1.16	0.846	1.59	0.367	1	lm.nb	Host-pathogen Interaction, Inflammasomes, Innate Immune System, Lymphocyte Activation, NLR signaling	NM_013258.3:714
ATG12	0.391	0.433	-0.457	1.24	1.31	0.728	2.36	0.375	1	lm.nb	Autophagy, Innate Immune System, NLR signaling	NM_004707.2:25
MAPK1	-0.155	0.174	-0.497	0.186	0.898	0.709	1.14	0.383	1	lm.nb	Apoptosis, Autophagy, B cell Receptor Signaling, Chemokine Signaling, Cytokine Signaling, Hemostasis, Host-pathogen Interaction, Innate Immune System, Lymphocyte Activation, NLR signaling, T Cell Receptor Signaling, TGF-b Signaling, TLR Signaling, TNF Family Signaling	NM_138957.2:430
TLR3	0.261	0.298	-0.322	0.844	1.2	0.8	1.8	0.389	1	lm.nb	Host-pathogen Interaction, Innate Immune System, TLR Signaling	NM_003265.2:230
KLRC4	0.323	0.385	-0.432	1.08	1.25	0.741	2.11	0.41	1	lm.nb	Lymphocyte Activation	NM_013431.2:276
BAX	0.0777	0.0928	-0.104	0.26	1.06	0.93	1.2	0.411	1	lm.nb	Apoptosis, Host-pathogen Interaction, Lymphocyte Activation	NM_138761.3:342
CD36	-0.155	0.187	-0.522	0.212	0.898	0.696	1.16	0.416	1	lm.nb	Adaptive Immune System, Cytokine Signaling, Hemostasis, Host-pathogen Interaction, Immunometabolism, Innate Immune System, MHC Class I Antigen Presentation, Oxidative Stress, Phagocytosis and Degradation, TLR Signaling	NM_001001548.2:705
BST1	0.232	0.285	-0.327	0.79	1.17	0.797	1.73	0.425	1	lm.nb	Immunometabolism, Innate Immune System, Lymphocyte Activation	NM_004334.2:710
CD58	0.12	0.148	-0.171	0.41	1.09	0.888	1.33	0.428	1	lm.nb	Cell Adhesion, Hemostasis, Host-pathogen Interaction, Innate Immune System	NM_001779.2:478
TNFSF12	0.175	0.22	-0.255	0.606	1.13	0.838	1.52	0.433	1	lm.nb	Cytokine Signaling	NM_003809.2:339
NOD1	0.15	0.192	-0.225	0.526	1.11	0.856	1.44	0.44	1	lm.nb	Cytokine Signaling, Host-pathogen Interaction, Innate Immune System, NLR signaling, TLR Signaling	NM_006092.1:3285
SKI	0.119	0.155	-0.185	0.422	1.09	0.88	1.34	0.451	1	lm.nb	TGF-b Signaling	NM_003036.2:3335
ATG16L1	-0.126	0.164	-0.448	0.196	0.917	0.733	1.15	0.452	1	lm.nb	Autophagy, NLR signaling	NM_198890.2:1975
PDCD2	0.193	0.258	-0.313	0.699	1.14	0.805	1.62	0.463	1	lm.nb	Apoptosis	NM_144781.2:288
TRAF5	-0.213	0.293	-0.787	0.361	0.863	0.579	1.28	0.474	1	lm.nb	Host-pathogen Interaction, NF-kB Signaling, NLR signaling, TNF Family Signaling	NM_004619.3:400
EDNRB	-0.162	0.223	-0.6	0.275	0.894	0.66	1.21	0.474	1	lm.nb	Hemostasis	NM_003991.2:560
KLRC1	0.235	0.326	-0.403	0.873	1.18	0.757	1.83	0.477	1	lm.nb	Adaptive Immune System, Lymphocyte Activation	NM_002259.3:335
IL11RA	0.259	0.359	-0.446	0.963	1.2	0.734	1.95	0.479	1	lm.nb	Cytokine Signaling	NM_147162.1:400
LILRB5	-0.206	0.289	-0.773	0.36	0.867	0.585	1.28	0.482	1	lm.nb	Adaptive Immune System	NM_001081442.1:327
IL20	0.414	0.604	-0.769	1.6	1.33	0.587	3.03	0.499	1	lm.nb	Cytokine Signaling	NM_018724.3:292
ATG10	-0.142	0.207	-0.548	0.265	0.907	0.684	1.2	0.502	1	lm.nb	Autophagy	NM_001131028.1:985
IFNAR1	0.134	0.206	-0.268	0.537	1.1	0.83	1.45	0.52	1	lm.nb	Cytokine Signaling, Host-pathogen Interaction, Lymphocyte Activation, NLR signaling, TLR Signaling, Type I Interferon Signaling	NM_000629.2:3123
GPI	-0.0963	0.148	-0.387	0.194	0.935	0.765	1.14	0.522	1	lm.nb	Immunometabolism, Innate Immune System	NM_000175.2:1695
MRC1	0.189	0.297	-0.393	0.77	1.14	0.762	1.71	0.531	1	lm.nb	Adaptive Immune System, Host-pathogen Interaction, MHC Class I Antigen Presentation, Phagocytosis and Degradation	NM_002438.2:525
TNFRSF14	0.0979	0.156	-0.207	0.403	1.07	0.866	1.32	0.536	1	lm.nb	Adaptive Immune System, Cytokine Signaling, Host-pathogen Interaction, Lymphocyte Activation	NM_003820.2:916
FN1	-0.265	0.429	-1.11	0.576	0.832	0.465	1.49	0.543	1	lm.nb	Cytokine Signaling, Hemostasis, Host-pathogen Interaction, Oxidative Stress	NM_212482.1:1776
ITLN1	0.369	0.602	-0.81	1.55	1.29	0.57	2.93	0.546	1	lm.nb	Innate Immune System	NM_017625.2:975
CD244	0.269	0.446	-0.605	1.14	1.21	0.657	2.21	0.552	1	lm.nb	Hemostasis, Lymphocyte Activation	NM_016382.2:1150
ICOSLG	0.113	0.19	-0.258	0.485	1.08	0.836	1.4	0.555	1	lm.nb	Adaptive Immune System, Cell Adhesion, Lymphocyte Activation	NM_015259.4:1190
TNFRSF17	0.154	0.257	-0.35	0.657	1.11	0.784	1.58	0.556	1	lm.nb	Cytokine Signaling	NM_001192.2:635
CD55	0.234	0.399	-0.549	1.02	1.18	0.684	2.02	0.564	1	lm.nb	Complement System, Innate Immune System, Lymphocyte Activation	NM_000574.3:101
APP	-0.11	0.191	-0.484	0.264	0.927	0.715	1.2	0.569	1	lm.nb	Cytokine Signaling, Hemostasis, Inflammasomes, Innate Immune System, NLR signaling, Oxidative Stress, TLR Signaling	NM_000484.3:1725
CX3CR1	0.306	0.546	-0.765	1.38	1.24	0.588	2.6	0.581	1	lm.nb	Chemokine Signaling, Cytokine Signaling	NM_001337.3:1040
CD3EAP	0.189	0.353	-0.503	0.881	1.14	0.706	1.84	0.598	1	lm.nb	Host-pathogen Interaction	NM_012099.1:555
MAPK14	0.0596	0.118	-0.172	0.292	1.04	0.887	1.22	0.619	1	lm.nb	Cytokine Signaling, Hemostasis, Host-pathogen Interaction, Innate Immune System, Lymphocyte Trafficking, NLR signaling, T Cell Receptor Signaling, Th17 Differentiation, TLR Signaling, TNF Family Signaling	NM_001315.1:450
sCTLA4	0.144	0.289	-0.422	0.71	1.11	0.746	1.64	0.622	1	lm.nb	Adaptive Immune System, Cell Adhesion, Lymphocyte Activation, T Cell Receptor Signaling	NM_001037631.1:560
KLRC3	-0.243	0.489	-1.2	0.715	0.845	0.435	1.64	0.624	1	lm.nb	Lymphocyte Activation	NM_007333.2:598
CD24	-0.193	0.389	-0.955	0.569	0.875	0.516	1.48	0.625	1	lm.nb	Lymphocyte Activation	NM_013230.2:95
SRC	0.0813	0.166	-0.244	0.407	1.06	0.844	1.33	0.629	1	lm.nb	Chemokine Signaling, Host-pathogen Interaction, Lymphocyte Activation, Oxidative Stress	NM_005417.3:1410
CCL11	0.201	0.422	-0.627	1.03	1.15	0.648	2.04	0.638	1	lm.nb	Chemokine Signaling, Cytokine Signaling	NM_002986.2:378
KLRD1	0.248	0.537	-0.805	1.3	1.19	0.573	2.46	0.648	1	lm.nb	Adaptive Immune System, Innate Immune System, Lymphocyte Activation	NM_002262.3:542
ITGAE	-0.0625	0.136	-0.328	0.203	0.958	0.796	1.15	0.649	1	lm.nb	Cell Adhesion	NM_002208.4:3405
NCAM1	-0.0945	0.231	-0.548	0.359	0.937	0.684	1.28	0.687	1	lm.nb	Cell Adhesion, Cytokine Signaling, Type II Interferon Signaling	NM_000615.5:1620
KLRF1	0.21	0.534	-0.836	1.26	1.16	0.56	2.39	0.697	1	lm.nb	Adaptive Immune System	NM_016523.1:275
MSR1	0.143	0.364	-0.569	0.856	1.1	0.674	1.81	0.698	1	lm.nb	Phagocytosis and Degradation	NM_002445.3:326
PSMB7	-0.0428	0.115	-0.267	0.182	0.971	0.831	1.13	0.712	1	lm.nb	Adaptive Immune System, Apoptosis, B cell Receptor Signaling, Cytokine Signaling, Immunometabolism, Innate Immune System, MHC Class I Antigen Presentation, NF-kB Signaling, T Cell Receptor Signaling	NM_002799.2:420
CISH	-0.0848	0.244	-0.563	0.393	0.943	0.677	1.31	0.731	1	lm.nb	Cytokine Signaling	NM_145071.2:558
ITGA2B	-0.138	0.409	-0.941	0.664	0.909	0.521	1.58	0.738	1	lm.nb	Hemostasis, Host-pathogen Interaction	NM_000419.3:740
CD160	0.176	0.548	-0.897	1.25	1.13	0.537	2.38	0.75	1	lm.nb	Adaptive Immune System	NM_007053.2:500
CD99	0.0521	0.162	-0.266	0.37	1.04	0.832	1.29	0.751	1	lm.nb	Adaptive Immune System, Cell Adhesion, Hemostasis, Lymphocyte Trafficking	NM_002414.3:625
NOTCH1	-0.0501	0.156	-0.357	0.256	0.966	0.781	1.19	0.751	1	lm.nb	Host-pathogen Interaction, Th2 Differentiation	NM_017617.3:735
PSMB5	-0.0596	0.19	-0.433	0.314	0.96	0.741	1.24	0.757	1	lm.nb	Adaptive Immune System, Apoptosis, B cell Receptor Signaling, Cytokine Signaling, Immunometabolism, Innate Immune System, MHC Class I Antigen Presentation, NF-kB Signaling, Oxidative Stress, T Cell Receptor Signaling	NM_001130725.1:716
IL6R	0.0501	0.162	-0.267	0.367	1.04	0.831	1.29	0.759	1	lm.nb	Cytokine Signaling, Th17 Differentiation	NM_000565.2:993
HRAS	-0.0681	0.224	-0.508	0.372	0.954	0.703	1.29	0.764	1	lm.nb	Adaptive Immune System, Apoptosis, Autophagy, B cell Receptor Signaling, Chemokine Signaling, Cytokine Signaling, Hemostasis, Host-pathogen Interaction, Innate Immune System, Lymphocyte Activation, T Cell Receptor Signaling	NM_005343.2:396
IL23R	0.146	0.521	-0.875	1.17	1.11	0.545	2.24	0.782	1	lm.nb	Cytokine Signaling, Lymphocyte Activation, Th17 Differentiation	NM_144701.2:710
LTBR	-0.0433	0.171	-0.378	0.292	0.97	0.769	1.22	0.802	1	lm.nb	Cytokine Signaling, Host-pathogen Interaction, NF-kB Signaling	NM_002342.1:1435
CUL9	-0.0537	0.216	-0.478	0.37	0.963	0.718	1.29	0.806	1	lm.nb	Apoptosis	NM_015089.2:2675
IL7	0.0754	0.305	-0.523	0.674	1.05	0.696	1.6	0.807	1	lm.nb	Cytokine Signaling, Lymphocyte Activation	NM_000880.2:38
CCL5	0.0718	0.318	-0.552	0.696	1.05	0.682	1.62	0.824	1	lm.nb	Chemokine Signaling, Cytokine Signaling, Host-pathogen Interaction, Lymphocyte Activation, NLR signaling, Oxidative Stress, TLR Signaling, TNF Family Signaling	NM_002985.2:280
NFKB1	-0.0338	0.158	-0.344	0.276	0.977	0.788	1.21	0.833	1	lm.nb	Adaptive Immune System, Apoptosis, B cell Receptor Signaling, Chemokine Signaling, Cytokine Signaling, Host-pathogen Interaction, Inflammasomes, Innate Immune System, NF-kB Signaling, NLR signaling, Oxidative Stress, T Cell Receptor Signaling, Th1 Differentiation, TLR Signaling, TNF Family Signaling, Transcriptional Regulation	NM_003998.2:1675
PTGER4	0.0338	0.161	-0.281	0.349	1.02	0.823	1.27	0.835	1	lm.nb	Host-pathogen Interaction, Lymphocyte Activation	NM_000958.2:1380
FADD	0.0451	0.237	-0.42	0.51	1.03	0.748	1.42	0.851	1	lm.nb	Apoptosis, Host-pathogen Interaction, Innate Immune System, Lymphocyte Activation, NLR signaling, TLR Signaling, TNF Family Signaling	NM_003824.2:1560
CXCL12	-0.0585	0.313	-0.673	0.556	0.96	0.627	1.47	0.854	1	lm.nb	Chemokine Signaling, Cytokine Signaling, Lymphocyte Trafficking, NF-kB Signaling	NM_000609.5:210
CCL16	0.106	0.63	-1.13	1.34	1.08	0.458	2.53	0.868	1	lm.nb	Chemokine Signaling, Cytokine Signaling	NM_004590.2:367
HFE	-0.0497	0.367	-0.769	0.669	0.966	0.587	1.59	0.893	1	lm.nb	Lymphocyte Activation	NM_139011.2:875
IL1RL2	0.0709	0.525	-0.958	1.1	1.05	0.515	2.14	0.894	1	lm.nb	Cytokine Signaling, Lymphocyte Activation	NM_003854.2:595
DEFB1	0.0585	0.443	-0.809	0.926	1.04	0.571	1.9	0.896	1	lm.nb	Innate Immune System	NM_005218.3:40
CEACAM1	-0.0632	0.62	-1.28	1.15	0.957	0.412	2.22	0.92	1	lm.nb	Hemostasis, Innate Immune System, Lymphocyte Activation	NM_001712.3:2455
KCNJ2	0.0291	0.289	-0.537	0.595	1.02	0.689	1.51	0.921	1	lm.nb	Immunometabolism	NM_000891.2:620
GFI1	0.0172	0.211	-0.397	0.432	1.01	0.759	1.35	0.936	1	lm.nb	Transcriptional Regulation	NM_005263.2:2235
TYK2	0.0133	0.166	-0.312	0.339	1.01	0.805	1.26	0.937	1	lm.nb	Cytokine Signaling, Host-pathogen Interaction, NLR signaling, Th1 Differentiation, Th17 Differentiation, Treg Differentiation, Type I Interferon Signaling	NM_003331.3:485
BID	0.0248	0.378	-0.715	0.765	1.02	0.609	1.7	0.948	1	lm.nb	Apoptosis, Host-pathogen Interaction, Lymphocyte Activation	NM_001196.2:1875
KLRC2	0.0145	0.337	-0.646	0.675	1.01	0.639	1.6	0.966	1	lm.nb	Innate Immune System, Lymphocyte Activation	NM_002260.3:942
IL13RA1	-0.00299	0.167	-0.331	0.325	0.998	0.795	1.25	0.986	1	lm.nb	Cytokine Signaling	NM_001560.2:1230
BCL2	0.00328	0.253	-0.492	0.499	1	0.711	1.41	0.99	1	lm.nb	Apoptosis, Autophagy, Cytokine Signaling, Host-pathogen Interaction, Inflammasomes, Innate Immune System, Lymphocyte Activation, NF-kB Signaling, NLR signaling, Oxidative Stress	NM_000657.2:947

## Sheet: Genes_CD
	Log2 fold change	std error (log2)	Lower confidence limit (log2)	Upper confidence limit (log2)	Linear fold change	Lower confidence limit (linear)	Upper confidence limit (linear)	P-value	BY.p.value	method	Gene.sets	probe.ID
NOS2	2.88	0.349	2.2	3.57	7.38	4.59	11.9	9.43e-07	0.0019	lm.nb	Cytokine Signaling, Hemostasis, Host-pathogen Interaction, Innate Immune System	NM_000625.4:605
IL2RA	2.42	0.304	1.83	3.02	5.36	3.55	8.1	1.42e-06	0.0019	lm.nb	Cytokine Signaling, Hemostasis, Host-pathogen Interaction, Lymphocyte Activation, Th2 Differentiation	NM_000417.1:1000
S100A9	4.92	0.625	3.69	6.14	30.2	12.9	70.6	1.65e-06	0.0019	lm.nb	Innate Immune System, TLR Signaling	NM_002965.2:75
S100A8	5.51	0.737	4.07	6.96	45.6	16.8	124	2.99e-06	0.00247	lm.nb	Innate Immune System, TLR Signaling	NM_002964.3:115
SOCS3	2.68	0.364	1.97	3.39	6.4	3.9	10.5	3.57e-06	0.00247	lm.nb	Adaptive Immune System, Cytokine Signaling, Host-pathogen Interaction, MHC Class I Antigen Presentation, TNF Family Signaling, Type I Interferon Signaling, Type II Interferon Signaling	NM_003955.3:1870
NFKBIA	1.01	0.14	0.738	1.29	2.02	1.67	2.44	4.35e-06	0.0025	lm.nb	Adaptive Immune System, Apoptosis, B cell Receptor Signaling, Chemokine Signaling, Cytokine Signaling, Host-pathogen Interaction, Innate Immune System, NF-kB Signaling, NLR signaling, T Cell Receptor Signaling, TLR Signaling, TNF Family Signaling, Transcriptional Regulation	NM_020529.1:945
IL8	4.52	0.64	3.26	5.77	22.9	9.6	54.7	5.72e-06	0.00261	lm.nb	Chemokine Signaling, Cytokine Signaling, Host-pathogen Interaction, NF-kB Signaling, NLR signaling, TLR Signaling	NM_000584.2:25
IL1B	4.15	0.597	2.98	5.32	17.7	7.88	39.9	6.8e-06	0.00261	lm.nb	Cytokine Signaling, Host-pathogen Interaction, Innate Immune System, Lymphocyte Activation, NF-kB Signaling, NLR signaling, Oxidative Stress, Th17 Differentiation, TLR Signaling, TNF Family Signaling	NM_000576.2:840
ICAM1	1.79	0.258	1.29	2.3	3.46	2.44	4.92	6.8e-06	0.00261	lm.nb	Adaptive Immune System, Cell Adhesion, Cytokine Signaling, Host-pathogen Interaction, Lymphocyte Activation, Lymphocyte Trafficking, NF-kB Signaling, TNF Family Signaling, Type II Interferon Signaling	NM_000201.2:2253
CD274	2.29	0.333	1.64	2.94	4.89	3.11	7.69	7.63e-06	0.00263	lm.nb	Adaptive Immune System, Cell Adhesion, Lymphocyte Activation	NM_014143.3:1245
IRF1	1.55	0.229	1.1	2	2.93	2.15	4	8.92e-06	0.0028	lm.nb	Cytokine Signaling, Hemostasis, Host-pathogen Interaction, Innate Immune System, Lymphocyte Activation, Transcriptional Regulation, Type I Interferon Signaling, Type II Interferon Signaling	NM_002198.1:510
IDO1	3.62	0.568	2.51	4.74	12.3	5.7	26.7	1.71e-05	0.00468	lm.nb	Host-pathogen Interaction, Immunometabolism, Lymphocyte Activation	NM_002164.3:50
CFB	2.76	0.433	1.91	3.61	6.76	3.75	12.2	1.76e-05	0.00468	lm.nb	Complement System, Host-pathogen Interaction, Innate Immune System	NM_001710.5:2029
CSF3R	2.88	0.461	1.97	3.78	7.34	3.92	13.7	2.17e-05	0.00536	lm.nb	Cytokine Signaling	NM_156038.2:90
TNFAIP3	1.55	0.252	1.05	2.04	2.92	2.08	4.12	2.54e-05	0.00585	lm.nb	Host-pathogen Interaction, Innate Immune System, Lymphocyte Activation, NF-kB Signaling, NLR signaling, Oxidative Stress, TNF Family Signaling	NM_006290.2:260
ITGA5	1.21	0.204	0.81	1.61	2.31	1.75	3.05	3.71e-05	0.008	lm.nb	Hemostasis, Host-pathogen Interaction, Phagocytosis and Degradation	NM_002205.2:925
TLR8	1.46	0.255	0.961	1.96	2.75	1.95	3.89	5.19e-05	0.0102	lm.nb	Innate Immune System, TLR Signaling	NM_016610.2:2310
HLA-DMA	1.15	0.204	0.749	1.55	2.22	1.68	2.92	6.17e-05	0.0102	lm.nb	Cell Adhesion, Host-pathogen Interaction, MHC Class II Antigen Presentation, Phagocytosis and Degradation	NM_006120.3:380
CCL4	2.2	0.391	1.43	2.96	4.58	2.69	7.8	6.34e-05	0.0102	lm.nb	Chemokine Signaling, Cytokine Signaling, Host-pathogen Interaction, NF-kB Signaling, TLR Signaling	NM_002984.2:35
PLAU	1.58	0.282	1.03	2.14	3	2.04	4.4	6.35e-05	0.0102	lm.nb	Complement System, Hemostasis, Innate Immune System, NF-kB Signaling	NM_002658.2:793
TNFRSF1B	1.52	0.271	0.988	2.05	2.87	1.98	4.14	6.52e-05	0.0102	lm.nb	Cytokine Signaling, Innate Immune System, TNF Family Signaling	NM_001066.2:835
CD80	1.69	0.302	1.1	2.28	3.22	2.14	4.86	6.7e-05	0.0102	lm.nb	Adaptive Immune System, Cell Adhesion, Cytokine Signaling, Lymphocyte Activation, TLR Signaling	NM_005191.3:1288
HLA-DRA	1.38	0.247	0.894	1.86	2.6	1.86	3.64	6.77e-05	0.0102	lm.nb	Adaptive Immune System, Cell Adhesion, Cytokine Signaling, Host-pathogen Interaction, Lymphocyte Activation, MHC Class II Antigen Presentation, Phagocytosis and Degradation, T Cell Receptor Signaling, Type II Interferon Signaling	NM_019111.3:335
CCL20	2.62	0.473	1.69	3.55	6.15	3.23	11.7	7.28e-05	0.0102	lm.nb	Chemokine Signaling, Cytokine Signaling, TNF Family Signaling	NM_004591.1:35
IRAK2	1.78	0.323	1.15	2.42	3.45	2.22	5.34	7.38e-05	0.0102	lm.nb	Cytokine Signaling, Host-pathogen Interaction, Innate Immune System, NLR signaling, TLR Signaling	NM_001570.3:1285
C2	1.73	0.315	1.12	2.35	3.33	2.17	5.1	7.69e-05	0.0102	lm.nb	Complement System, Host-pathogen Interaction, Innate Immune System	NM_000063.3:1075
TLR2	1.68	0.307	1.08	2.28	3.21	2.11	4.87	8.23e-05	0.0105	lm.nb	Adaptive Immune System, Host-pathogen Interaction, Innate Immune System, MHC Class I Antigen Presentation, Phagocytosis and Degradation, TLR Signaling	NM_003264.3:180
LCP2	1.33	0.253	0.838	1.83	2.52	1.79	3.56	0.000117	0.0145	lm.nb	Adaptive Immune System, Hemostasis, Innate Immune System, Lymphocyte Activation, T Cell Receptor Signaling	NM_005565.3:1210
CXCL1	2.16	0.419	1.33	2.98	4.45	2.52	7.87	0.000149	0.0163	lm.nb	Chemokine Signaling, Cytokine Signaling, Host-pathogen Interaction, Innate Immune System, NLR signaling, TNF Family Signaling	NM_001511.1:742
CTLA4-TM	2.71	0.528	1.68	3.75	6.56	3.2	13.5	0.00015	0.0163	lm.nb	Adaptive Immune System, Cell Adhesion, Lymphocyte Activation, T Cell Receptor Signaling	NM_005214.3:554
CMKLR1	1.08	0.211	0.669	1.5	2.12	1.59	2.82	0.000151	0.0163	lm.nb	Immunometabolism	NM_004072.1:770
AHR	0.685	0.134	0.423	0.947	1.61	1.34	1.93	0.000154	0.0163	lm.nb	Immunometabolism, Lymphocyte Activation, Th17 Differentiation, Transcriptional Regulation	NM_001621.3:1900
CLEC4E	2.38	0.464	1.47	3.29	5.2	2.76	9.77	0.000156	0.0163	lm.nb	Host-pathogen Interaction, Innate Immune System, Lymphocyte Activation	NM_014358.2:570
CFI	2.67	0.526	1.64	3.7	6.37	3.12	13	0.000168	0.017	lm.nb	Complement System, Host-pathogen Interaction, Innate Immune System	NM_000204.3:1780
LILRB4	1.82	0.36	1.12	2.53	3.54	2.17	5.77	0.000176	0.0171	lm.nb	Adaptive Immune System	NM_001081438.1:1825
CSF2RB	1.43	0.283	0.873	1.98	2.69	1.83	3.95	0.000178	0.0171	lm.nb	Apoptosis, Cytokine Signaling, Hemostasis	NM_000395.2:3300
MME	5.03	1	3.06	6.99	32.6	8.35	128	0.00019	0.0177	lm.nb	Innate Immune System	NM_000902.2:5059
CD74	1.18	0.236	0.716	1.64	2.26	1.64	3.12	0.000195	0.0177	lm.nb	Adaptive Immune System, Hemostasis, Host-pathogen Interaction, Lymphocyte Activation, MHC Class II Antigen Presentation	NM_001025159.1:964
LILRA5	2.66	0.535	1.61	3.71	6.31	3.05	13	0.000206	0.0178	lm.nb	Adaptive Immune System	NM_181879.2:545
ITGB2	1.51	0.303	0.913	2.1	2.84	1.88	4.29	0.000206	0.0178	lm.nb	Adaptive Immune System, Cell Adhesion, Complement System, Cytokine Signaling, Hemostasis, Host-pathogen Interaction, Innate Immune System, Lymphocyte Activation, Lymphocyte Trafficking, Phagocytosis and Degradation, TLR Signaling	NM_000211.2:520
CASP1	1.15	0.237	0.691	1.62	2.23	1.61	3.07	0.000244	0.0193	lm.nb	Cytokine Signaling, Host-pathogen Interaction, Inflammasomes, Innate Immune System, NLR signaling	NM_001223.3:971
CXCL10	3.27	0.671	1.95	4.58	9.64	3.87	24	0.000246	0.0193	lm.nb	Chemokine Signaling, Cytokine Signaling, Host-pathogen Interaction, TLR Signaling, TNF Family Signaling	NM_001565.1:40
STAT2	0.833	0.171	0.498	1.17	1.78	1.41	2.25	0.000248	0.0193	lm.nb	Chemokine Signaling, Cytokine Signaling, Host-pathogen Interaction, NLR signaling, Transcriptional Regulation, Type I Interferon Signaling	NM_005419.2:1965
CXCL2	2.51	0.516	1.49	3.52	5.68	2.82	11.4	0.000253	0.0193	lm.nb	Chemokine Signaling, Cytokine Signaling, Host-pathogen Interaction, NF-kB Signaling, NLR signaling, TNF Family Signaling	NM_002089.3:854
TNFSF10	0.913	0.188	0.544	1.28	1.88	1.46	2.43	0.000255	0.0193	lm.nb	Apoptosis, Cytokine Signaling, Host-pathogen Interaction, Lymphocyte Activation, TNF Family Signaling	NM_003810.2:115
ITGAX	1.74	0.359	1.04	2.44	3.34	2.05	5.44	0.000261	0.0193	lm.nb	Cell Adhesion, Complement System, Cytokine Signaling, Hemostasis, Host-pathogen Interaction, Innate Immune System	NM_000887.3:700
CD45RB	1.73	0.36	1.02	2.43	3.31	2.03	5.4	0.000287	0.0193	lm.nb	Adaptive Immune System, Cell Adhesion, Innate Immune System, Lymphocyte Activation, T Cell Receptor Signaling	ENST00000367367.1:131
IFI16	1.07	0.224	0.634	1.51	2.1	1.55	2.85	0.00029	0.0193	lm.nb	Innate Immune System, NLR signaling	NM_005531.1:2255
CXCL11	2.83	0.592	1.67	3.99	7.13	3.19	15.9	0.000291	0.0193	lm.nb	Chemokine Signaling, Cytokine Signaling, TLR Signaling	NM_005409.4:282
BCL6	1.49	0.311	0.878	2.1	2.81	1.84	4.28	0.000293	0.0193	lm.nb	Cytokine Signaling, Lymphocyte Activation	NM_001706.2:675
C1R	0.971	0.203	0.572	1.37	1.96	1.49	2.58	0.000297	0.0193	lm.nb	Complement System, Host-pathogen Interaction, Innate Immune System, Phagocytosis and Degradation	NM_001733.4:760
IFITM1	0.894	0.188	0.526	1.26	1.86	1.44	2.4	0.000302	0.0193	lm.nb	Adaptive Immune System, B cell Receptor Signaling, Cytokine Signaling, Type I Interferon Signaling	NM_003641.3:482
LY96	1.1	0.231	0.645	1.55	2.14	1.56	2.93	0.000312	0.0193	lm.nb	Adaptive Immune System, Apoptosis, Host-pathogen Interaction, Innate Immune System, MHC Class I Antigen Presentation, NF-kB Signaling, TLR Signaling	NM_015364.2:360
CD45R0	1.29	0.272	0.757	1.82	2.44	1.69	3.54	0.000313	0.0193	lm.nb	Adaptive Immune System, Cell Adhesion, Innate Immune System, Lymphocyte Activation, T Cell Receptor Signaling	NM_080921.3:258
GBP5	3	0.633	1.76	4.24	7.99	3.38	18.9	0.000318	0.0193	lm.nb	Cytokine Signaling, NLR signaling, Type II Interferon Signaling	NM_052942.3:1955
TNFRSF10C	2.09	0.442	1.23	2.96	4.26	2.34	7.78	0.00032	0.0193	lm.nb	Apoptosis, Cytokine Signaling, Host-pathogen Interaction, Lymphocyte Activation	NM_003841.3:682
PLAUR	1.75	0.37	1.03	2.48	3.37	2.04	5.56	0.000321	0.0193	lm.nb	Complement System, Hemostasis, Innate Immune System	NM_001005376.1:440
NFKB2	1.2	0.253	0.699	1.69	2.29	1.62	3.23	0.000329	0.0193	lm.nb	Cytokine Signaling, Host-pathogen Interaction, Inflammasomes, Innate Immune System, NF-kB Signaling, NLR signaling, TLR Signaling, Transcriptional Regulation	NM_002502.2:825
GBP1	2.02	0.428	1.18	2.86	4.05	2.26	7.24	0.000332	0.0193	lm.nb	Cytokine Signaling, NLR signaling, Type II Interferon Signaling	NM_002053.1:2110
TNFRSF9	2.37	0.503	1.38	3.36	5.17	2.61	10.2	0.000336	0.0193	lm.nb	Cytokine Signaling, Lymphocyte Activation	NM_001561.4:255
PRDM1	1.09	0.233	0.637	1.55	2.13	1.56	2.93	0.000344	0.0195	lm.nb	Lymphocyte Activation	NM_001198.3:798
IFI35	0.873	0.188	0.505	1.24	1.83	1.42	2.36	0.000376	0.0209	lm.nb	Cytokine Signaling, Type I Interferon Signaling	NM_005533.3:415
IFNGR1	0.787	0.17	0.454	1.12	1.73	1.37	2.17	0.000388	0.0213	lm.nb	Cytokine Signaling, Host-pathogen Interaction, Lymphocyte Activation, Th1 Differentiation, Type II Interferon Signaling	NM_000416.1:1140
HLA-DRB3	1.54	0.333	0.883	2.19	2.9	1.84	4.56	0.000407	0.0217	lm.nb	Adaptive Immune System, Cell Adhesion, Cytokine Signaling, Host-pathogen Interaction, Lymphocyte Activation, MHC Class II Antigen Presentation, Phagocytosis and Degradation, T Cell Receptor Signaling, Type II Interferon Signaling	NM_022555.3:698
TAGAP	1.35	0.292	0.773	1.92	2.54	1.71	3.78	0.00041	0.0217	lm.nb	NF-kB Signaling	NM_054114.3:169
MCL1	0.815	0.177	0.467	1.16	1.76	1.38	2.24	0.000417	0.0218	lm.nb	Apoptosis, Cytokine Signaling, Oxidative Stress	NM_021960.3:1260
EBI3	1.66	0.363	0.944	2.37	3.15	1.92	5.16	0.000447	0.023	lm.nb	Cytokine Signaling, Lymphocyte Activation	NM_005755.2:485
LAMP3	2.14	0.471	1.21	3.06	4.4	2.32	8.34	0.000463	0.0235	lm.nb	Phagocytosis and Degradation	NM_014398.3:1400
JAK3	1.8	0.399	1.02	2.58	3.49	2.03	6	0.000486	0.0235	lm.nb	Chemokine Signaling, Cytokine Signaling, Hemostasis, Host-pathogen Interaction, Lymphocyte Activation, Th17 Differentiation, Th2 Differentiation	NM_000215.2:1715
BATF3	0.994	0.22	0.562	1.43	1.99	1.48	2.69	0.000487	0.0235	lm.nb	Transcriptional Regulation	NM_018664.2:770
THY1	1.34	0.297	0.759	1.92	2.53	1.69	3.8	0.000487	0.0235	lm.nb	Lymphocyte Activation, Lymphocyte Trafficking	NM_006288.2:135
CTLA4_all	2.09	0.464	1.18	3	4.26	2.27	8	0.00049	0.0235	lm.nb	Adaptive Immune System, Cell Adhesion, Lymphocyte Activation, T Cell Receptor Signaling	NM_005214.3:405
JAK2	0.836	0.186	0.472	1.2	1.79	1.39	2.3	0.000502	0.0237	lm.nb	Chemokine Signaling, Cytokine Signaling, Hemostasis, Host-pathogen Interaction, Oxidative Stress, Th1 Differentiation, Th17 Differentiation, Type II Interferon Signaling	NM_004972.2:455
PSMB9	1.35	0.302	0.756	1.94	2.55	1.69	3.84	0.000538	0.0251	lm.nb	Adaptive Immune System, Apoptosis, B cell Receptor Signaling, Cytokine Signaling, Immunometabolism, Innate Immune System, MHC Class I Antigen Presentation, NF-kB Signaling, T Cell Receptor Signaling	NM_002800.4:455
BATF	1.65	0.37	0.92	2.37	3.13	1.89	5.17	0.00055	0.0253	lm.nb	Cytokine Signaling, Lymphocyte Activation, Transcriptional Regulation	NM_006399.3:293
FCGR2A	1.72	0.387	0.958	2.47	3.28	1.94	5.55	0.000565	0.0257	lm.nb	Host-pathogen Interaction, Innate Immune System, Phagocytosis and Degradation	NM_021642.3:60
IL1RN	3.47	0.788	1.92	5.01	11.1	3.79	32.3	0.000608	0.0269	lm.nb	Cytokine Signaling	NM_000577.3:480
CSF1	0.423	0.0963	0.235	0.612	1.34	1.18	1.53	0.00061	0.0269	loglinear	Cytokine Signaling, TNF Family Signaling	NM_000757.4:823
HLA-DMB	1.12	0.257	0.621	1.63	2.18	1.54	3.09	0.000631	0.0269	lm.nb	Adaptive Immune System, Cell Adhesion, Host-pathogen Interaction, Lymphocyte Activation, MHC Class II Antigen Presentation, Phagocytosis and Degradation	NM_002118.3:20
IRF8	1.06	0.243	0.587	1.54	2.09	1.5	2.91	0.000631	0.0269	lm.nb	Cytokine Signaling, Host-pathogen Interaction, Transcriptional Regulation, Type I Interferon Signaling, Type II Interferon Signaling	NM_002163.2:253
FCGR2A/C	1.21	0.276	0.667	1.75	2.31	1.59	3.36	0.000633	0.0269	lm.nb	Host-pathogen Interaction, Phagocytosis and Degradation	NM_201563.4:1166
RARRES3	1.4	0.321	0.774	2.03	2.65	1.71	4.09	0.000639	0.0269	lm.nb	Immunometabolism	NM_004585.3:640
LILRB1	1.22	0.281	0.671	1.77	2.33	1.59	3.42	0.000668	0.0278	lm.nb	Adaptive Immune System, Lymphocyte Activation	NM_001081637.1:2332
IL10RA	0.965	0.223	0.528	1.4	1.95	1.44	2.64	0.000697	0.0286	lm.nb	Cytokine Signaling, Host-pathogen Interaction, Treg Differentiation	NM_001558.2:150
FCGR3A/B	2.08	0.486	1.13	3.03	4.23	2.19	8.19	0.000753	0.0306	lm.nb	Host-pathogen Interaction, Innate Immune System, Lymphocyte Activation, Phagocytosis and Degradation	NM_000570.4:696
ITLN2	4.1	0.959	2.22	5.97	17.1	4.65	62.9	0.000775	0.0307	lm.nb	Innate Immune System	NM_080878.2:135
CEBPB	0.894	0.209	0.484	1.3	1.86	1.4	2.47	0.000778	0.0307	lm.nb	Host-pathogen Interaction, Lymphocyte Activation, TNF Family Signaling, Transcriptional Regulation	NM_005194.2:1420
NLRP3	1.56	0.365	0.841	2.27	2.94	1.79	4.82	0.000783	0.0307	lm.nb	Host-pathogen Interaction, Inflammasomes, Innate Immune System, Lymphocyte Activation, NLR signaling	NM_001079821.2:415
TAP1	1.26	0.296	0.681	1.84	2.4	1.6	3.59	0.000796	0.0309	lm.nb	Adaptive Immune System, Host-pathogen Interaction, MHC Class I Antigen Presentation, Phagocytosis and Degradation	NM_000593.5:2075
TAP2	1.3	0.306	0.696	1.89	2.45	1.62	3.72	0.000827	0.0317	lm.nb	Adaptive Immune System, Host-pathogen Interaction, MHC Class I Antigen Presentation, Phagocytosis and Degradation	NM_000544.3:909
CIITA	2.02	0.479	1.09	2.96	4.07	2.12	7.8	0.000838	0.0317	lm.nb	Cytokine Signaling, Host-pathogen Interaction, Type II Interferon Signaling	NM_000246.3:470
IFNAR2	0.891	0.211	0.477	1.3	1.85	1.39	2.47	0.000859	0.0317	lm.nb	Cytokine Signaling, Host-pathogen Interaction, Lymphocyte Activation, NLR signaling, TLR Signaling, Type I Interferon Signaling	NM_000874.3:631
PTAFR	1.57	0.372	0.84	2.3	2.97	1.79	4.92	0.000861	0.0317	lm.nb	Cytokine Signaling, Host-pathogen Interaction, Innate Immune System, Type II Interferon Signaling	NM_000952.3:1035
CLEC4A	1.19	0.282	0.637	1.74	2.28	1.55	3.35	0.000864	0.0317	lm.nb	Innate Immune System	NM_194448.2:388
TBK1	0.438	0.104	0.233	0.642	1.35	1.18	1.56	0.000888	0.032	lm.nb	Cytokine Signaling, Host-pathogen Interaction, Innate Immune System, Lymphocyte Activation, NLR signaling, TLR Signaling	NM_013254.2:1610
TGFB1	0.984	0.234	0.525	1.44	1.98	1.44	2.72	0.000891	0.032	lm.nb	Cytokine Signaling, Hemostasis, Host-pathogen Interaction, Lymphocyte Activation, TGF-b Signaling, Th17 Differentiation, Treg Differentiation	NM_000660.3:1260
FCER1G	1.3	0.311	0.691	1.91	2.46	1.61	3.76	0.00092	0.0327	lm.nb	Hemostasis, Host-pathogen Interaction, Innate Immune System, Lymphocyte Activation	NM_004106.1:36
TGFBI	1.07	0.258	0.568	1.58	2.1	1.48	2.99	0.000952	0.0335	lm.nb	Cell Adhesion	NM_000358.2:2030
PTPRC_all	1.46	0.352	0.768	2.15	2.75	1.7	4.43	0.000994	0.0347	lm.nb	Adaptive Immune System, Cell Adhesion, Innate Immune System, Lymphocyte Activation, T Cell Receptor Signaling	NM_080921.2:90
SPP1	2.49	0.606	1.31	3.68	5.64	2.47	12.8	0.00105	0.036	lm.nb	Host-pathogen Interaction, TLR Signaling	NM_000582.2:760
TNFAIP6	2.32	0.564	1.22	3.43	5	2.32	10.8	0.00105	0.036	lm.nb	Innate Immune System	NM_007115.2:250
PECAM1	0.879	0.214	0.459	1.3	1.84	1.37	2.46	0.00107	0.0361	lm.nb	Cell Adhesion, Hemostasis, Host-pathogen Interaction, Innate Immune System, Lymphocyte Trafficking	NM_000442.3:1365
TAPBP	0.701	0.173	0.362	1.04	1.63	1.29	2.06	0.00119	0.0397	lm.nb	Adaptive Immune System, MHC Class I Antigen Presentation	NM_003190.4:1536
IRAK3	1.06	0.263	0.546	1.58	2.09	1.46	2.99	0.00123	0.0409	lm.nb	Cytokine Signaling, Innate Immune System, TLR Signaling	NM_007199.1:1735
SLAMF7	0.978	0.243	0.501	1.45	1.97	1.42	2.74	0.00127	0.0417	lm.nb	Adaptive Immune System, Lymphocyte Activation	NM_021181.3:215
LAIR1	0.85	0.214	0.43	1.27	1.8	1.35	2.41	0.0014	0.0455	lm.nb	Adaptive Immune System, Innate Immune System	NM_002287.3:1195
CD27	1.21	0.306	0.612	1.81	2.32	1.53	3.51	0.00143	0.0462	lm.nb	Cytokine Signaling, Lymphocyte Activation	NM_001242.4:330
LILRB3	2.06	0.523	1.04	3.09	4.18	2.05	8.51	0.00148	0.0471	lm.nb	Adaptive Immune System, B cell Receptor Signaling	NM_006864.2:2235
CXCR2	2.39	0.609	1.2	3.59	5.26	2.3	12	0.00151	0.0474	lm.nb	Chemokine Signaling, Cytokine Signaling, Innate Immune System	NM_001557.2:2055
IKBKG	0.407	0.104	0.204	0.61	1.33	1.15	1.53	0.00151	0.0474	lm.nb	Adaptive Immune System, Apoptosis, B cell Receptor Signaling, Chemokine Signaling, Cytokine Signaling, Host-pathogen Interaction, Innate Immune System, MHC Class I Antigen Presentation, NF-kB Signaling, NLR signaling, T Cell Receptor Signaling, TLR Signaling, TNF Family Signaling	NM_003639.2:470
CASP8	0.664	0.169	0.332	0.996	1.58	1.26	1.99	0.00153	0.0474	lm.nb	Apoptosis, Host-pathogen Interaction, Innate Immune System, Lymphocyte Activation, NLR signaling, TLR Signaling, TNF Family Signaling	NM_001228.4:301
CCL3	1.99	0.506	0.993	2.98	3.96	1.99	7.88	0.00154	0.0474	lm.nb	Chemokine Signaling, Cytokine Signaling, Host-pathogen Interaction, TLR Signaling	NM_002983.2:159
STAT1	1.31	0.336	0.648	1.97	2.47	1.57	3.9	0.00163	0.0499	lm.nb	Chemokine Signaling, Cytokine Signaling, Host-pathogen Interaction, NLR signaling, Th1 Differentiation, TLR Signaling, Transcriptional Regulation, Type I Interferon Signaling, Type II Interferon Signaling	NM_007315.2:205
B2M	0.868	0.224	0.429	1.31	1.83	1.35	2.48	0.0017	0.0513	lm.nb	Adaptive Immune System, Cytokine Signaling, Innate Immune System, Lymphocyte Activation, MHC Class I Antigen Presentation, Type II Interferon Signaling	NM_004048.2:235
CLEC7A	1.08	0.279	0.531	1.62	2.11	1.44	3.08	0.00172	0.0513	lm.nb	Host-pathogen Interaction, Innate Immune System, Lymphocyte Activation, Phagocytosis and Degradation	NM_197954.2:55
TLR4	0.736	0.191	0.362	1.11	1.67	1.29	2.16	0.00174	0.0513	lm.nb	Adaptive Immune System, Apoptosis, Host-pathogen Interaction, Innate Immune System, Lymphocyte Activation, MHC Class I Antigen Presentation, NF-kB Signaling, NLR signaling, Phagocytosis and Degradation, TLR Signaling	NM_138554.2:2570
CTSC	0.606	0.157	0.298	0.914	1.52	1.23	1.88	0.00175	0.0513	lm.nb	Adaptive Immune System, Apoptosis, Innate Immune System, MHC Class II Antigen Presentation, Phagocytosis and Degradation	NM_001814.4:260
MX1	1.13	0.292	0.554	1.7	2.18	1.47	3.25	0.00175	0.0513	lm.nb	Cytokine Signaling, Host-pathogen Interaction, Type I Interferon Signaling	NM_002462.2:1485
CD1D	1.1	0.287	0.539	1.66	2.15	1.45	3.17	0.0018	0.052	lm.nb	Adaptive Immune System, Host-pathogen Interaction, Lymphocyte Activation	NM_001766.3:1428
JAK1	0.471	0.123	0.231	0.712	1.39	1.17	1.64	0.00181	0.052	lm.nb	Cytokine Signaling, Hemostasis, Host-pathogen Interaction, NLR signaling, Th1 Differentiation, Th17 Differentiation, Treg Differentiation, Type I Interferon Signaling, Type II Interferon Signaling	NM_002227.1:285
LAG3	1.1	0.287	0.533	1.66	2.14	1.45	3.15	0.00187	0.0533	lm.nb	Adaptive Immune System, Lymphocyte Activation, MHC Class II Antigen Presentation	NM_002286.5:1735
IL2RG	0.998	0.261	0.485	1.51	2	1.4	2.85	0.00189	0.0533	lm.nb	Cytokine Signaling, Hemostasis, Host-pathogen Interaction, Th17 Differentiation, Th2 Differentiation	NM_000206.1:595
IKBKB	0.639	0.168	0.31	0.969	1.56	1.24	1.96	0.00193	0.0539	lm.nb	Adaptive Immune System, Apoptosis, B cell Receptor Signaling, Chemokine Signaling, Cytokine Signaling, Host-pathogen Interaction, Innate Immune System, MHC Class I Antigen Presentation, NF-kB Signaling, NLR signaling, T Cell Receptor Signaling, TLR Signaling, TNF Family Signaling	NM_001556.1:1995
CYBB	1.01	0.265	0.487	1.52	2.01	1.4	2.88	0.00195	0.0539	lm.nb	Adaptive Immune System, Host-pathogen Interaction, Innate Immune System, Lymphocyte Trafficking, MHC Class I Antigen Presentation, NLR signaling, Oxidative Stress, Phagocytosis and Degradation	NM_000397.3:2686
DUSP4	1.27	0.335	0.616	1.93	2.42	1.53	3.81	0.00195	0.0539	lm.nb	Cytokine Signaling, Innate Immune System, TLR Signaling	NM_057158.2:3115
TMEM173	0.717	0.189	0.346	1.09	1.64	1.27	2.13	0.002	0.0548	lm.nb	Host-pathogen Interaction, Innate Immune System, NLR signaling	NM_198282.1:725
LILRB2	1.48	0.395	0.708	2.26	2.79	1.63	4.78	0.00215	0.0584	lm.nb	Lymphocyte Activation	NM_005874.1:595
CCL24	1.23	0.33	0.588	1.88	2.35	1.5	3.68	0.00218	0.0588	lm.nb	Chemokine Signaling, Cytokine Signaling	NM_002991.2:18
TNFRSF4	1.85	0.495	0.881	2.82	3.61	1.84	7.08	0.0022	0.0588	lm.nb	Cytokine Signaling, Lymphocyte Activation	NM_003327.2:200
GPR183	1.41	0.378	0.669	2.15	2.66	1.59	4.44	0.00225	0.0597	lm.nb	Lymphocyte Activation	NM_004951.3:405
SOCS1	1.36	0.364	0.642	2.07	2.56	1.56	4.2	0.00227	0.0599	lm.nb	Adaptive Immune System, Cytokine Signaling, Host-pathogen Interaction, Innate Immune System, MHC Class I Antigen Presentation, TLR Signaling, Type I Interferon Signaling, Type II Interferon Signaling	NM_003745.1:1025
CD86	0.91	0.245	0.429	1.39	1.88	1.35	2.62	0.00234	0.0612	lm.nb	Adaptive Immune System, Cell Adhesion, Cytokine Signaling, Lymphocyte Activation, TLR Signaling	NM_175862.3:1265
CD44	1.03	0.28	0.485	1.58	2.05	1.4	2.99	0.00242	0.0624	lm.nb	Cytokine Signaling, Hemostasis, Host-pathogen Interaction, Immunometabolism, Innate Immune System, Type II Interferon Signaling	NM_001001392.1:429
TNF	1.53	0.415	0.719	2.35	2.89	1.65	5.09	0.00242	0.0624	lm.nb	Apoptosis, Cytokine Signaling, Host-pathogen Interaction, Lymphocyte Activation, NF-kB Signaling, NLR signaling, Oxidative Stress, T Cell Receptor Signaling, TGF-b Signaling, Th17 Differentiation, TLR Signaling, TNF Family Signaling	NM_000594.2:1010
DPP4	1.9	0.516	0.885	2.91	3.72	1.85	7.5	0.00249	0.0636	lm.nb	Lymphocyte Activation	NM_001935.3:2700
IL7R	1.18	0.324	0.55	1.82	2.27	1.46	3.53	0.00257	0.0652	lm.nb	Cytokine Signaling, Lymphocyte Activation	NM_002185.2:1610
PML	0.899	0.246	0.417	1.38	1.86	1.34	2.6	0.00259	0.0652	lm.nb	Cytokine Signaling, Host-pathogen Interaction, Oxidative Stress, Type II Interferon Signaling	NM_002675.3:281
FYN	1.22	0.335	0.568	1.88	2.34	1.48	3.69	0.00261	0.0652	lm.nb	Adaptive Immune System, B cell Receptor Signaling, Cytokine Signaling, Hemostasis, Host-pathogen Interaction, Innate Immune System, Lymphocyte Activation, T Cell Receptor Signaling	NM_002037.3:765
IRAK1	0.245	0.0671	0.113	0.376	1.18	1.08	1.3	0.00262	0.0652	loglinear	Cytokine Signaling, Host-pathogen Interaction, Innate Immune System, NF-kB Signaling, NLR signaling, TLR Signaling	NM_001569.3:1995
PSMB8	0.585	0.161	0.27	0.9	1.5	1.21	1.87	0.00267	0.0658	lm.nb	Adaptive Immune System, Apoptosis, B cell Receptor Signaling, Cytokine Signaling, Immunometabolism, Innate Immune System, MHC Class I Antigen Presentation, NF-kB Signaling, T Cell Receptor Signaling, Type I Interferon Signaling	NM_004159.4:1215
HLA-A	0.769	0.212	0.354	1.18	1.7	1.28	2.27	0.00272	0.0667	lm.nb	Adaptive Immune System, Cell Adhesion, Cytokine Signaling, Host-pathogen Interaction, Lymphocyte Activation, MHC Class I Antigen Presentation, Phagocytosis and Degradation, Type I Interferon Signaling, Type II Interferon Signaling	NM_002116.5:1000
TRAF3	0.541	0.15	0.248	0.834	1.45	1.19	1.78	0.00281	0.0683	lm.nb	Cytokine Signaling, Host-pathogen Interaction, Innate Immune System, NF-kB Signaling, NLR signaling, TLR Signaling, TNF Family Signaling	NM_145725.1:1795
CD83	1.61	0.446	0.732	2.48	3.04	1.66	5.58	0.00289	0.0696	lm.nb	Lymphocyte Activation	NM_004233.3:1960
C1S	0.801	0.223	0.365	1.24	1.74	1.29	2.36	0.0029	0.0696	lm.nb	Complement System, Host-pathogen Interaction, Innate Immune System	NM_001734.2:775
MAPKAPK2	0.653	0.182	0.297	1.01	1.57	1.23	2.01	0.00295	0.0701	lm.nb	Cytokine Signaling, Immunometabolism, Innate Immune System, TLR Signaling	NM_004759.3:710
SERPING1	1.02	0.284	0.462	1.58	2.03	1.38	2.98	0.00297	0.0701	lm.nb	Complement System, Hemostasis, Host-pathogen Interaction, Innate Immune System	NM_000062.2:305
IL1A	2.76	0.769	1.25	4.26	6.76	2.38	19.2	0.00299	0.0701	lm.nb	Cytokine Signaling, Host-pathogen Interaction	NM_000575.3:1085
ADA	0.987	0.276	0.447	1.53	1.98	1.36	2.88	0.00302	0.0703	lm.nb	Immunometabolism, Lymphocyte Activation, Oxidative Stress	NM_000022.2:1300
LILRA1	1.6	0.446	0.721	2.47	3.02	1.65	5.54	0.00305	0.0706	lm.nb	Adaptive Immune System	NM_006863.1:1719
PTGS2	2.15	0.603	0.969	3.33	4.44	1.96	10.1	0.00309	0.0709	lm.nb	Cytokine Signaling, Host-pathogen Interaction, Immunometabolism, NF-kB Signaling, Oxidative Stress, TNF Family Signaling	NM_000963.1:495
CXCL9	2.65	0.744	1.19	4.11	6.26	2.28	17.2	0.00315	0.0709	lm.nb	Chemokine Signaling, Cytokine Signaling, TLR Signaling	NM_002416.1:1975
IRF7	0.9	0.253	0.404	1.4	1.87	1.32	2.63	0.00316	0.0709	lm.nb	Cytokine Signaling, Hemostasis, Host-pathogen Interaction, Innate Immune System, NLR signaling, TLR Signaling, Transcriptional Regulation, Type I Interferon Signaling, Type II Interferon Signaling	NM_001572.3:1763
CD40	1.29	0.363	0.58	2	2.45	1.49	4.01	0.00316	0.0709	lm.nb	Cell Adhesion, Cytokine Signaling, Host-pathogen Interaction, Lymphocyte Activation, NF-kB Signaling, TLR Signaling	NM_001250.4:1265
TNFSF13B	1.46	0.412	0.657	2.27	2.76	1.58	4.83	0.00317	0.0709	lm.nb	Cytokine Signaling, Lymphocyte Activation, NF-kB Signaling	NM_006573.4:1430
CCR1	0.99	0.279	0.443	1.54	1.99	1.36	2.9	0.00321	0.0714	lm.nb	Chemokine Signaling, Cytokine Signaling	NM_001295.2:535
PSMB10	0.688	0.194	0.308	1.07	1.61	1.24	2.1	0.00323	0.0714	lm.nb	Adaptive Immune System, Apoptosis, B cell Receptor Signaling, Cytokine Signaling, Immunometabolism, Innate Immune System, Lymphocyte Activation, MHC Class I Antigen Presentation, NF-kB Signaling, T Cell Receptor Signaling	NM_002801.2:221
TCF4	0.725	0.205	0.323	1.13	1.65	1.25	2.18	0.00329	0.0723	lm.nb	Transcriptional Regulation	NM_003199.1:1455
CD97	0.512	0.147	0.225	0.8	1.43	1.17	1.74	0.00359	0.0784	lm.nb	Innate Immune System	NM_078481.2:1370
CD7	1.76	0.507	0.77	2.76	3.4	1.71	6.77	0.0037	0.0798	lm.nb	Lymphocyte Activation	NM_006137.6:440
CCL18	2.4	0.69	1.05	3.75	5.27	2.07	13.5	0.0037	0.0798	lm.nb	Chemokine Signaling, Cytokine Signaling	NM_002988.2:585
ARHGDIB	1.09	0.314	0.472	1.7	2.12	1.39	3.25	0.00378	0.0803	lm.nb	Apoptosis, Lymphocyte Trafficking	NM_001175.4:833
C1QA	0.875	0.253	0.38	1.37	1.83	1.3	2.58	0.0038	0.0803	lm.nb	Complement System, Host-pathogen Interaction, Innate Immune System	NM_015991.2:718
CD53	1.26	0.364	0.546	1.97	2.39	1.46	3.92	0.00382	0.0803	lm.nb	Innate Immune System	NM_001040033.1:835
CCR7	2.21	0.64	0.96	3.47	4.64	1.95	11.1	0.00382	0.0803	lm.nb	Chemokine Signaling, Cytokine Signaling, Lymphocyte Activation, Oxidative Stress	NM_001838.2:1610
TNFSF15	1.06	0.307	0.46	1.66	2.09	1.38	3.17	0.00384	0.0803	lm.nb	Cytokine Signaling	NM_001204344.1:2338
PSMC2	0.306	0.0886	0.132	0.48	1.24	1.1	1.39	0.00389	0.0808	lm.nb	Adaptive Immune System, Apoptosis, B cell Receptor Signaling, Cytokine Signaling, Host-pathogen Interaction, Immunometabolism, Innate Immune System, MHC Class I Antigen Presentation, NF-kB Signaling, T Cell Receptor Signaling	NM_002803.3:446
CXCR6	1.02	0.297	0.437	1.6	2.03	1.35	3.03	0.00405	0.0836	lm.nb	Chemokine Signaling, Cytokine Signaling	NM_006564.1:95
RELB	0.775	0.227	0.331	1.22	1.71	1.26	2.33	0.00416	0.0855	lm.nb	Cytokine Signaling, Host-pathogen Interaction, Innate Immune System, Lymphocyte Activation, NF-kB Signaling, Transcriptional Regulation	NM_006509.2:250
CD3E	1.34	0.394	0.569	2.11	2.53	1.48	4.33	0.00427	0.0867	lm.nb	Adaptive Immune System, Host-pathogen Interaction, Lymphocyte Activation, T Cell Receptor Signaling	NM_000733.2:75
ZAP70	1.54	0.453	0.654	2.43	2.91	1.57	5.39	0.00428	0.0867	lm.nb	Adaptive Immune System, Lymphocyte Activation, NF-kB Signaling, T Cell Receptor Signaling	NM_001079.3:1175
ICOS	1.37	0.403	0.581	2.16	2.59	1.5	4.47	0.0043	0.0867	lm.nb	Cell Adhesion, Lymphocyte Activation, T Cell Receptor Signaling	NM_012092.2:640
CD28	1.5	0.441	0.631	2.36	2.82	1.55	5.14	0.0044	0.0882	lm.nb	Adaptive Immune System, Cell Adhesion, Host-pathogen Interaction, Lymphocyte Activation, T Cell Receptor Signaling	NM_001243078.1:2065
NCF4	0.732	0.216	0.308	1.16	1.66	1.24	2.23	0.00444	0.0885	lm.nb	Adaptive Immune System, Host-pathogen Interaction, Innate Immune System, Lymphocyte Trafficking, MHC Class I Antigen Presentation, Phagocytosis and Degradation	NM_000631.4:210
CD3D	1.36	0.404	0.569	2.15	2.57	1.48	4.45	0.00458	0.0905	lm.nb	Adaptive Immune System, Host-pathogen Interaction, Lymphocyte Activation, T Cell Receptor Signaling	NM_000732.4:110
STAT4	1.02	0.301	0.425	1.61	2.02	1.34	3.04	0.00459	0.0905	lm.nb	Cytokine Signaling, Host-pathogen Interaction, Th1 Differentiation, Transcriptional Regulation	NM_003151.2:789
PTPN6	0.772	0.23	0.321	1.22	1.71	1.25	2.33	0.00473	0.0921	lm.nb	Adaptive Immune System, B cell Receptor Signaling, Cytokine Signaling, Hemostasis, Host-pathogen Interaction, Innate Immune System, Lymphocyte Activation, T Cell Receptor Signaling, Type I Interferon Signaling, Type II Interferon Signaling	NM_002831.5:1734
ITGAL	1.13	0.336	0.468	1.79	2.18	1.38	3.45	0.00473	0.0921	lm.nb	Adaptive Immune System, Cell Adhesion, Hemostasis, Host-pathogen Interaction, Innate Immune System, Lymphocyte Activation, Lymphocyte Trafficking	NM_002209.2:3905
LILRA3	1.29	0.385	0.535	2.04	2.44	1.45	4.12	0.00475	0.0921	lm.nb	Adaptive Immune System, Innate Immune System	NM_006865.3:1123
IL16	1.19	0.356	0.495	1.89	2.29	1.41	3.71	0.00478	0.0922	lm.nb	Cytokine Signaling	NM_004513.4:1262
CR1	1.61	0.481	0.666	2.55	3.05	1.59	5.86	0.00481	0.0922	lm.nb	Complement System, Host-pathogen Interaction, Innate Immune System	NM_000651.4:1695
GNLY	1.49	0.445	0.613	2.36	2.8	1.53	5.13	0.0049	0.0935	lm.nb	Innate Immune System	NM_006433.2:305
IRF5	0.803	0.241	0.331	1.27	1.74	1.26	2.42	0.00493	0.0935	lm.nb	Cytokine Signaling, TLR Signaling, Transcriptional Regulation, Type I Interferon Signaling, Type II Interferon Signaling	NM_002200.3:1845
PLA2G2A	2.28	0.687	0.938	3.63	4.87	1.92	12.4	0.005	0.094	lm.nb	Immunometabolism, Innate Immune System	NM_000300.2:715
IL1R2	-0.731	0.22	-1.16	-0.3	0.603	0.447	0.812	0.00501	0.094	lm.nb	Cytokine Signaling, Host-pathogen Interaction	NM_173343.1:113
CD82	1.16	0.351	0.476	1.85	2.24	1.39	3.61	0.0051	0.0951	lm.nb	Apoptosis	NM_002231.3:1211
IL12RB1	1.11	0.337	0.448	1.77	2.16	1.36	3.41	0.00537	0.0996	lm.nb	Cytokine Signaling, Lymphocyte Activation, Th1 Differentiation, Th17 Differentiation	NM_005535.1:225
MAP4K4	0.594	0.181	0.239	0.949	1.51	1.18	1.93	0.00552	0.101	lm.nb	TNF Family Signaling	NM_004834.3:3315
TRAF1	1.57	0.478	0.629	2.5	2.96	1.55	5.67	0.00553	0.101	lm.nb	Apoptosis, Host-pathogen Interaction, NF-kB Signaling, TNF Family Signaling	NM_005658.3:3735
PDGFRB	0.872	0.266	0.35	1.39	1.83	1.27	2.63	0.00554	0.101	lm.nb	Cytokine Signaling, Host-pathogen Interaction, Oxidative Stress	NM_002609.3:840
CD4	0.755	0.231	0.302	1.21	1.69	1.23	2.31	0.00561	0.102	lm.nb	Adaptive Immune System, Cell Adhesion, Cytokine Signaling, Innate Immune System, Lymphocyte Activation, T Cell Receptor Signaling	NM_000616.4:975
STAT3	0.656	0.201	0.261	1.05	1.58	1.2	2.07	0.0057	0.103	lm.nb	Chemokine Signaling, Cytokine Signaling, Host-pathogen Interaction, Th17 Differentiation, Transcriptional Regulation, Treg Differentiation	NM_139276.2:4535
GZMB	2.19	0.677	0.868	3.52	4.58	1.82	11.5	0.00591	0.106	lm.nb	Apoptosis, Lymphocyte Activation	NM_004131.3:540
BLNK	0.755	0.233	0.298	1.21	1.69	1.23	2.32	0.00592	0.106	lm.nb	Adaptive Immune System, B cell Receptor Signaling, Cytokine Signaling, Lymphocyte Activation, NF-kB Signaling	NM_013314.2:930
LEF1	1.77	0.549	0.698	2.85	3.42	1.62	7.21	0.00604	0.108	lm.nb	Lymphocyte Activation, Transcriptional Regulation	NM_016269.3:1165
C8G	1.65	0.512	0.647	2.65	3.14	1.57	6.29	0.00612	0.108	lm.nb	Complement System, Host-pathogen Interaction, Innate Immune System	NM_000606.2:407
IL18R1	0.59	0.184	0.229	0.951	1.51	1.17	1.93	0.00639	0.112	lm.nb	Cytokine Signaling, Lymphocyte Activation, TNF Family Signaling	NM_003855.2:2025
BST2	0.926	0.289	0.359	1.49	1.9	1.28	2.81	0.00641	0.112	lm.nb	Cytokine Signaling, Innate Immune System, Lymphocyte Activation, Type I Interferon Signaling	NM_004335.2:560
BCL3	0.915	0.288	0.35	1.48	1.89	1.27	2.79	0.00674	0.117	lm.nb	Lymphocyte Activation, TNF Family Signaling, Transcriptional Regulation	NM_005178.2:450
CD5	1.68	0.528	0.641	2.71	3.2	1.56	6.55	0.00677	0.117	lm.nb	Lymphocyte Activation	NM_014207.2:1295
PDCD1LG2	1.17	0.37	0.446	1.9	2.25	1.36	3.73	0.00689	0.118	lm.nb	Adaptive Immune System, Cell Adhesion, Lymphocyte Activation	NM_025239.3:235
CD96	1.14	0.36	0.433	1.84	2.2	1.35	3.59	0.0069	0.118	lm.nb	Adaptive Immune System	NM_005816.4:1355
ABCB1	1.26	0.399	0.479	2.04	2.4	1.39	4.12	0.00693	0.118	lm.nb	Immunometabolism	NM_000927.3:3910
SLAMF1	0.915	0.29	0.347	1.48	1.88	1.27	2.79	0.00701	0.119	lm.nb	Host-pathogen Interaction, Lymphocyte Activation	NM_003037.2:580
TLR1	0.828	0.263	0.311	1.34	1.77	1.24	2.54	0.00721	0.122	lm.nb	Adaptive Immune System, Host-pathogen Interaction, Innate Immune System, MHC Class I Antigen Presentation, TLR Signaling	NM_003263.3:545
IL18RAP	0.947	0.302	0.356	1.54	1.93	1.28	2.9	0.00724	0.122	lm.nb	Cytokine Signaling, Oxidative Stress	NM_003853.2:2412
HLA-DOB	1.36	0.433	0.509	2.21	2.56	1.42	4.62	0.00729	0.122	lm.nb	Adaptive Immune System, Cell Adhesion, Host-pathogen Interaction, MHC Class II Antigen Presentation, Phagocytosis and Degradation	NM_002120.3:230
FOXP3	1.45	0.465	0.541	2.36	2.74	1.45	5.15	0.0075	0.125	lm.nb	Lymphocyte Activation, Transcriptional Regulation, Treg Differentiation	NM_014009.3:1230
CD2	1.42	0.455	0.524	2.31	2.67	1.44	4.95	0.00765	0.127	lm.nb	Cell Adhesion, Hemostasis, Lymphocyte Activation	NM_001767.3:687
CCL2	0.849	0.273	0.314	1.39	1.8	1.24	2.61	0.00771	0.127	lm.nb	Chemokine Signaling, Cytokine Signaling, Host-pathogen Interaction, Lymphocyte Activation, NLR signaling, TNF Family Signaling	NM_002982.3:123
ITGA4	0.751	0.242	0.277	1.22	1.68	1.21	2.34	0.00772	0.127	lm.nb	Adaptive Immune System, Cell Adhesion, Hemostasis, Host-pathogen Interaction, Lymphocyte Activation, Lymphocyte Trafficking	NM_000885.4:975
HLA-B	0.744	0.241	0.272	1.22	1.68	1.21	2.32	0.00797	0.13	lm.nb	Adaptive Immune System, Cell Adhesion, Cytokine Signaling, Host-pathogen Interaction, Innate Immune System, Lymphocyte Activation, MHC Class I Antigen Presentation, Phagocytosis and Degradation, Type I Interferon Signaling, Type II Interferon Signaling	NM_005514.6:937
POU2F2	1.38	0.447	0.505	2.26	2.61	1.42	4.78	0.00799	0.13	lm.nb	Lymphocyte Activation, Transcriptional Regulation	NM_002698.2:908
STAT6	0.359	0.116	0.131	0.587	1.28	1.1	1.5	0.00808	0.131	lm.nb	Cytokine Signaling, Host-pathogen Interaction, Innate Immune System, Lymphocyte Activation, Oxidative Stress, Th2 Differentiation, Transcriptional Regulation	NM_003153.3:2030
SYK	0.372	0.122	0.134	0.611	1.29	1.1	1.53	0.00849	0.137	lm.nb	Adaptive Immune System, B cell Receptor Signaling, Cytokine Signaling, Hemostasis, Host-pathogen Interaction, Innate Immune System, Lymphocyte Activation, NF-kB Signaling	NM_003177.3:1685
NFKBIZ	0.836	0.275	0.297	1.38	1.79	1.23	2.6	0.00886	0.142	lm.nb	Transcriptional Regulation	NM_001005474.1:2030
XBP1	1.04	0.347	0.362	1.72	2.06	1.28	3.3	0.00952	0.152	lm.nb	Host-pathogen Interaction, Lymphocyte Activation, Oxidative Stress, Transcriptional Regulation	NM_005080.2:440
C1QB	0.785	0.262	0.271	1.3	1.72	1.21	2.46	0.00966	0.154	lm.nb	Complement System, Host-pathogen Interaction, Innate Immune System	NM_000491.3:819
CD40LG	1.16	0.389	0.399	1.92	2.24	1.32	3.79	0.0098	0.155	lm.nb	Adaptive Immune System, Cell Adhesion, Cytokine Signaling, Host-pathogen Interaction, Lymphocyte Activation, NF-kB Signaling, T Cell Receptor Signaling	NM_000074.2:1225
GZMA	0.836	0.282	0.283	1.39	1.79	1.22	2.62	0.0103	0.162	lm.nb	Apoptosis, Lymphocyte Activation	NM_006144.2:155
SELL	2.01	0.688	0.664	3.36	4.03	1.58	10.3	0.0111	0.174	lm.nb	Adaptive Immune System, Cell Adhesion, Hemostasis, Innate Immune System	NR_029467.1:1585
NFATC3	0.488	0.167	0.161	0.815	1.4	1.12	1.76	0.0111	0.174	lm.nb	Adaptive Immune System, B cell Receptor Signaling, Host-pathogen Interaction, Innate Immune System, T Cell Receptor Signaling, Transcriptional Regulation	NM_004555.2:2190
HAVCR2	0.841	0.288	0.276	1.4	1.79	1.21	2.65	0.0112	0.174	lm.nb	Cytokine Signaling, Lymphocyte Activation	NM_032782.3:955
C3	1.77	0.609	0.579	2.97	3.42	1.49	7.82	0.0114	0.176	lm.nb	Adaptive Immune System, Complement System, Host-pathogen Interaction, Innate Immune System, Phagocytosis and Degradation	NM_000064.2:4396
ITGAM	0.817	0.282	0.264	1.37	1.76	1.2	2.59	0.0117	0.18	lm.nb	Cell Adhesion, Complement System, Cytokine Signaling, Hemostasis, Host-pathogen Interaction, Innate Immune System, Lymphocyte Trafficking, Phagocytosis and Degradation, TLR Signaling	NM_000632.3:515
TCF7	1.41	0.489	0.457	2.37	2.67	1.37	5.18	0.0118	0.18	lm.nb	Host-pathogen Interaction, Lymphocyte Activation, Transcriptional Regulation	NM_003202.2:2420
TGFBR2	0.393	0.136	0.126	0.659	1.31	1.09	1.58	0.012	0.183	lm.nb	Cytokine Signaling, Host-pathogen Interaction, Lymphocyte Activation, TGF-b Signaling, Th17 Differentiation, Treg Differentiation	NM_001024847.1:1760
IL2RB	1.06	0.371	0.337	1.79	2.09	1.26	3.46	0.0123	0.188	lm.nb	Cytokine Signaling, Hemostasis, Host-pathogen Interaction, Lymphocyte Activation, Th2 Differentiation	NM_000878.2:1980
XCR1	0.603	0.211	0.189	1.02	1.52	1.14	2.02	0.0127	0.193	lm.nb	Chemokine Signaling, Cytokine Signaling	NM_005283.2:700
ICAM2	0.997	0.35	0.311	1.68	2	1.24	3.21	0.0128	0.194	lm.nb	Adaptive Immune System, Cell Adhesion, Innate Immune System, Lymphocyte Activation	NM_000873.3:415
C4A/B	1.1	0.387	0.343	1.86	2.14	1.27	3.63	0.0129	0.194	lm.nb	Complement System, Host-pathogen Interaction, Innate Immune System	NM_007293.2:1217
CCR5	0.953	0.335	0.296	1.61	1.94	1.23	3.05	0.013	0.194	lm.nb	Chemokine Signaling, Cytokine Signaling, Host-pathogen Interaction	NM_000579.1:2730
HLA-DPB1	0.804	0.285	0.246	1.36	1.75	1.19	2.57	0.0135	0.202	lm.nb	Adaptive Immune System, Cell Adhesion, Cytokine Signaling, Host-pathogen Interaction, Lymphocyte Activation, MHC Class II Antigen Presentation, Phagocytosis and Degradation, T Cell Receptor Signaling, Type II Interferon Signaling	NM_002121.4:931
SH2D1A	1.18	0.42	0.358	2	2.27	1.28	4.01	0.0138	0.205	lm.nb	Adaptive Immune System, Host-pathogen Interaction, Lymphocyte Activation	NM_001114937.2:495
CCR6	1.24	0.442	0.373	2.1	2.36	1.3	4.3	0.014	0.207	lm.nb	Chemokine Signaling, Cytokine Signaling, Innate Immune System	NM_031409.2:935
CD79A	1.13	0.405	0.333	1.92	2.18	1.26	3.79	0.0147	0.215	lm.nb	Adaptive Immune System, B cell Receptor Signaling, Lymphocyte Activation	NM_001783.3:695
VCAM1	0.894	0.321	0.264	1.52	1.86	1.2	2.88	0.0147	0.215	lm.nb	Adaptive Immune System, Cell Adhesion, Cytokine Signaling, Host-pathogen Interaction, Lymphocyte Activation, Lymphocyte Trafficking, NF-kB Signaling, TNF Family Signaling, Type II Interferon Signaling	NM_001078.3:2535
CFP	1.14	0.41	0.333	1.94	2.2	1.26	3.84	0.015	0.219	lm.nb	Complement System, Host-pathogen Interaction, Innate Immune System	NM_002621.2:380
ENTPD1	0.941	0.341	0.271	1.61	1.92	1.21	3.05	0.0155	0.225	lm.nb	Host-pathogen Interaction, Immunometabolism	NM_001098175.1:8830
CD48	1	0.366	0.285	1.72	2	1.22	3.29	0.0159	0.23	lm.nb	Hemostasis, Lymphocyte Activation	NM_001778.2:270
HLA-DPA1	0.807	0.295	0.228	1.39	1.75	1.17	2.61	0.0162	0.232	lm.nb	Adaptive Immune System, Cell Adhesion, Cytokine Signaling, Host-pathogen Interaction, Lymphocyte Activation, MHC Class II Antigen Presentation, Phagocytosis and Degradation, T Cell Receptor Signaling, Type II Interferon Signaling	NM_033554.2:857
IL1RAP	0.625	0.229	0.176	1.07	1.54	1.13	2.1	0.0162	0.232	lm.nb	Cytokine Signaling, Th17 Differentiation	NM_002182.2:460
PPARG	-1.26	0.462	-2.17	-0.355	0.417	0.223	0.782	0.0163	0.233	lm.nb	Immunometabolism, Transcriptional Regulation	NM_015869.3:1035
TNFSF11	1.87	0.69	0.521	3.23	3.67	1.43	9.36	0.0168	0.238	lm.nb	Cytokine Signaling, Lymphocyte Activation, NF-kB Signaling	NM_003701.2:490
BTLA	1.02	0.375	0.281	1.75	2.02	1.21	3.37	0.017	0.24	lm.nb	Adaptive Immune System, Lymphocyte Activation	NM_181780.2:305
IFIH1	0.619	0.23	0.168	1.07	1.54	1.12	2.1	0.0175	0.246	lm.nb	Host-pathogen Interaction, Innate Immune System	NM_022168.2:185
IL21R	1.34	0.498	0.364	2.32	2.53	1.29	4.98	0.0175	0.246	lm.nb	Cytokine Signaling, Lymphocyte Activation, Th17 Differentiation	NM_021798.2:2080
MAPK11	1.12	0.417	0.303	1.94	2.17	1.23	3.83	0.0177	0.246	lm.nb	Cytokine Signaling, Host-pathogen Interaction, Innate Immune System, Lymphocyte Trafficking, NLR signaling, T Cell Receptor Signaling, Th17 Differentiation, TLR Signaling, TNF Family Signaling	NM_002751.5:1310
MALT1	0.415	0.154	0.112	0.718	1.33	1.08	1.64	0.0177	0.246	lm.nb	Adaptive Immune System, B cell Receptor Signaling, Host-pathogen Interaction, Innate Immune System, Lymphocyte Activation, NF-kB Signaling, T Cell Receptor Signaling	NM_006785.2:909
CCRL1	1.8	0.672	0.483	3.12	3.48	1.4	8.67	0.018	0.25	lm.nb	Chemokine Signaling	NM_016557.2:854
LTA	1.2	0.451	0.32	2.09	2.3	1.25	4.25	0.0183	0.252	lm.nb	Cytokine Signaling, Host-pathogen Interaction, NF-kB Signaling, TNF Family Signaling	NM_000595.2:885
CD247	1.22	0.456	0.323	2.11	2.33	1.25	4.32	0.0184	0.253	lm.nb	Host-pathogen Interaction, Lymphocyte Activation, T Cell Receptor Signaling	NM_198053.1:1490
NFATC2	0.579	0.219	0.15	1.01	1.49	1.11	2.01	0.0192	0.263	lm.nb	Adaptive Immune System, B cell Receptor Signaling, Host-pathogen Interaction, Innate Immune System, Lymphocyte Activation, T Cell Receptor Signaling, Transcriptional Regulation	NM_012340.3:1815
CCL22	1.24	0.47	0.317	2.16	2.36	1.25	4.46	0.0196	0.267	lm.nb	Chemokine Signaling, Cytokine Signaling	NM_002990.3:797
CD163	0.84	0.319	0.215	1.47	1.79	1.16	2.76	0.0197	0.267	lm.nb	Phagocytosis and Degradation	NM_004244.4:1630
NFATC1	1.32	0.501	0.334	2.3	2.49	1.26	4.92	0.0199	0.269	lm.nb	Adaptive Immune System, B cell Receptor Signaling, Host-pathogen Interaction, Innate Immune System, Lymphocyte Activation, T Cell Receptor Signaling, Transcriptional Regulation	NM_172389.1:1984
CXCR3	0.794	0.303	0.202	1.39	1.73	1.15	2.62	0.0199	0.269	lm.nb	Chemokine Signaling, Cytokine Signaling	NM_001504.1:80
MAP4K1	1.02	0.388	0.256	1.78	2.02	1.19	3.43	0.0202	0.271	lm.nb	TNF Family Signaling	NM_007181.3:780
TNFRSF14	0.347	0.134	0.0851	0.609	1.27	1.06	1.52	0.0211	0.282	lm.nb	Adaptive Immune System, Cytokine Signaling, Host-pathogen Interaction, Lymphocyte Activation	NM_003820.2:916
FCGR2B	0.946	0.366	0.228	1.66	1.93	1.17	3.17	0.0217	0.289	lm.nb	Adaptive Immune System, B cell Receptor Signaling, Host-pathogen Interaction, Phagocytosis and Degradation	NM_001002273.1:870
CTSS	0.493	0.194	0.112	0.874	1.41	1.08	1.83	0.0238	0.314	lm.nb	Adaptive Immune System, Apoptosis, Host-pathogen Interaction, Innate Immune System, MHC Class I Antigen Presentation, MHC Class II Antigen Presentation, Phagocytosis and Degradation, TLR Signaling	NM_004079.3:685
IL12A	0.914	0.36	0.207	1.62	1.88	1.15	3.07	0.0238	0.314	lm.nb	Cytokine Signaling, Host-pathogen Interaction, Lymphocyte Activation, Th1 Differentiation, TLR Signaling	NM_000882.2:775
IKZF3	1.05	0.413	0.237	1.86	2.07	1.18	3.62	0.0239	0.314	lm.nb	Lymphocyte Activation, Transcriptional Regulation	NM_183232.2:1176
FKBP5	0.832	0.329	0.186	1.48	1.78	1.14	2.79	0.0242	0.318	lm.nb	Immunometabolism	NM_001145775.1:540
CD9	-0.732	0.29	-1.3	-0.164	0.602	0.406	0.893	0.0243	0.318	lm.nb	Hemostasis	NM_001769.2:405
ICAM3	0.452	0.18	0.101	0.804	1.37	1.07	1.75	0.0245	0.319	lm.nb	Adaptive Immune System, Cell Adhesion, Innate Immune System	NM_002162.3:1225
CCL19	1.7	0.677	0.377	3.03	3.26	1.3	8.16	0.0247	0.32	lm.nb	Chemokine Signaling, Cytokine Signaling, Lymphocyte Activation, NF-kB Signaling, Oxidative Stress	NM_006274.2:401
ABL1	-0.261	0.104	-0.464	-0.0572	0.835	0.725	0.961	0.0249	0.322	lm.nb	Hemostasis, Host-pathogen Interaction, Innate Immune System, Lymphocyte Activation, Oxidative Stress	NM_005157.3:3200
CXCR4	1.14	0.453	0.249	2.02	2.2	1.19	4.06	0.025	0.322	lm.nb	Chemokine Signaling, Cytokine Signaling, Lymphocyte Trafficking	NM_003467.2:1335
DEFB4A	1.96	0.783	0.427	3.5	3.89	1.34	11.3	0.0252	0.323	lm.nb	Innate Immune System	NM_004942.2:97
IKZF1	0.867	0.346	0.188	1.55	1.82	1.14	2.92	0.0253	0.324	lm.nb	Lymphocyte Activation, Transcriptional Regulation	NM_006060.3:4485
PRF1	0.98	0.392	0.211	1.75	1.97	1.16	3.36	0.0256	0.326	lm.nb	Apoptosis, Lymphocyte Activation	NM_005041.3:2120
LCK	1.14	0.458	0.245	2.04	2.21	1.18	4.11	0.0258	0.327	lm.nb	Adaptive Immune System, Cytokine Signaling, Hemostasis, Host-pathogen Interaction, Innate Immune System, Lymphocyte Activation, NF-kB Signaling, T Cell Receptor Signaling	NM_005356.2:1260
CD19	1.52	0.611	0.325	2.72	2.87	1.25	6.58	0.0258	0.327	lm.nb	Adaptive Immune System, B cell Receptor Signaling, Complement System, Host-pathogen Interaction, Innate Immune System	NM_001770.4:1770
HLA-DQB1	2.45	0.987	0.516	4.38	5.46	1.43	20.9	0.0263	0.331	lm.nb	Adaptive Immune System, Cell Adhesion, Cytokine Signaling, Host-pathogen Interaction, Lymphocyte Activation, MHC Class II Antigen Presentation, Phagocytosis and Degradation, T Cell Receptor Signaling, Type II Interferon Signaling	NM_002123.3:384
C1QBP	-0.356	0.143	-0.636	-0.0748	0.782	0.643	0.949	0.0264	0.331	lm.nb	Complement System, Hemostasis, Host-pathogen Interaction	NM_001212.3:745
CXCL13	3.98	1.61	0.818	7.14	15.8	1.76	141	0.0271	0.339	loglinear	Chemokine Signaling, Cytokine Signaling	NM_006419.2:210
RUNX1	0.445	0.18	0.0911	0.798	1.36	1.07	1.74	0.0272	0.339	lm.nb	Transcriptional Regulation	NM_001754.4:635
EGR1	1.67	0.68	0.339	3.01	3.19	1.27	8.04	0.0276	0.341	lm.nb	Cytokine Signaling, Host-pathogen Interaction, Lymphocyte Activation, Transcriptional Regulation, Type I Interferon Signaling	NM_001964.2:1505
SLAMF6	1.2	0.487	0.243	2.15	2.29	1.18	4.44	0.0276	0.341	lm.nb	Adaptive Immune System, Lymphocyte Activation	NM_001184714.1:1032
CCL15	-0.702	0.29	-1.27	-0.135	0.615	0.415	0.911	0.0294	0.363	lm.nb	Chemokine Signaling, Cytokine Signaling	NM_032965.3:112
TNFSF8	1.17	0.49	0.213	2.14	2.26	1.16	4.39	0.0312	0.384	lm.nb	Cytokine Signaling, Lymphocyte Activation	NM_001244.3:518
EGR2	1.2	0.505	0.21	2.19	2.3	1.16	4.56	0.0323	0.395	lm.nb	Host-pathogen Interaction, Transcriptional Regulation	NM_000399.3:1891
TP53	-0.365	0.155	-0.668	-0.0622	0.776	0.629	0.958	0.0332	0.404	lm.nb	Apoptosis, Cytokine Signaling, Hemostasis, Host-pathogen Interaction, Oxidative Stress, Transcriptional Regulation	NM_000546.2:1330
BTK	0.659	0.28	0.111	1.21	1.58	1.08	2.31	0.0336	0.408	lm.nb	Adaptive Immune System, B cell Receptor Signaling, Innate Immune System, Lymphocyte Activation, MHC Class I Antigen Presentation, NF-kB Signaling, TLR Signaling	NM_000061.1:570
NOTCH2	0.221	0.0941	0.0361	0.405	1.17	1.03	1.32	0.0344	0.416	lm.nb	Host-pathogen Interaction, Lymphocyte Activation, Th2 Differentiation	NM_024408.3:2842
SELE	1.54	0.659	0.251	2.84	2.91	1.19	7.14	0.0346	0.417	lm.nb	Cell Adhesion, Hemostasis, Host-pathogen Interaction, TNF Family Signaling	NM_000450.2:1505
KLRK1	0.989	0.423	0.16	1.82	1.99	1.12	3.53	0.0348	0.419	lm.nb	Host-pathogen Interaction, Lymphocyte Activation	NM_007360.1:760
IGF2R	0.279	0.12	0.0441	0.513	1.21	1.03	1.43	0.0354	0.424	lm.nb	Innate Immune System, Phagocytosis and Degradation	NM_000876.1:2605
FCER1A	-1.39	0.597	-2.56	-0.217	0.383	0.17	0.861	0.0358	0.427	lm.nb	Innate Immune System	NM_002001.2:114
ATG7	0.256	0.11	0.0398	0.471	1.19	1.03	1.39	0.0359	0.427	lm.nb	Adaptive Immune System, Autophagy, Innate Immune System, MHC Class I Antigen Presentation	NM_001136031.2:810
CX3CL1	0.656	0.283	0.101	1.21	1.58	1.07	2.31	0.0361	0.428	lm.nb	Chemokine Signaling, Cytokine Signaling, TNF Family Signaling	NM_002996.3:140
CEACAM6	1.76	0.765	0.265	3.26	3.4	1.2	9.6	0.0369	0.436	lm.nb	Hemostasis, Innate Immune System	NM_002483.4:1217
CD14	0.677	0.295	0.0981	1.26	1.6	1.07	2.39	0.0379	0.446	lm.nb	Adaptive Immune System, Apoptosis, Host-pathogen Interaction, Innate Immune System, MHC Class I Antigen Presentation, NF-kB Signaling, Phagocytosis and Degradation, TLR Signaling	NM_000591.2:885
CD79B	1.25	0.546	0.176	2.32	2.37	1.13	4.99	0.0386	0.453	lm.nb	Adaptive Immune System, B cell Receptor Signaling, Lymphocyte Activation	NM_021602.2:24
MBP	0.284	0.126	0.0377	0.53	1.22	1.03	1.44	0.0403	0.471	lm.nb	Lymphocyte Trafficking	NM_002385.2:132
SMAD5	-0.304	0.136	-0.57	-0.0381	0.81	0.674	0.974	0.0418	0.487	lm.nb	TGF-b Signaling	NM_005903.5:1044
STAT5A	0.577	0.261	0.0657	1.09	1.49	1.05	2.13	0.0441	0.513	lm.nb	Cytokine Signaling, Host-pathogen Interaction, Th2 Differentiation, Transcriptional Regulation	NM_003152.2:3460
S1PR1	0.604	0.274	0.0672	1.14	1.52	1.05	2.21	0.0446	0.517	lm.nb	Cytokine Signaling	NM_001400.3:1065
GPI	-0.198	0.0912	-0.377	-0.019	0.872	0.77	0.987	0.0478	0.552	lm.nb	Immunometabolism, Innate Immune System	NM_000175.2:1695
TLR9	0.689	0.318	0.065	1.31	1.61	1.05	2.48	0.0482	0.553	lm.nb	Host-pathogen Interaction, Innate Immune System, TLR Signaling	NM_017442.2:985
IL6ST	0.331	0.153	0.0312	0.631	1.26	1.02	1.55	0.0482	0.553	lm.nb	Cytokine Signaling, Lymphocyte Activation, Th17 Differentiation	NM_002184.2:2505
CD244	0.77	0.357	0.0706	1.47	1.71	1.05	2.77	0.0488	0.556	lm.nb	Hemostasis, Lymphocyte Activation	NM_016382.2:1150
CD6	1.24	0.576	0.114	2.37	2.37	1.08	5.18	0.0488	0.556	lm.nb	Cell Adhesion, Lymphocyte Activation	NM_006725.3:1280
IL15	0.521	0.242	0.0462	0.995	1.43	1.03	1.99	0.0494	0.561	lm.nb	Cytokine Signaling, Host-pathogen Interaction, Lymphocyte Activation, TNF Family Signaling	NM_172174.1:1685
TIGIT	1.05	0.5	0.0682	2.03	2.07	1.05	4.08	0.0547	0.619	lm.nb	Cell Adhesion, Lymphocyte Activation	NM_173799.2:1968
KLRD1	0.86	0.416	0.0453	1.67	1.81	1.03	3.19	0.0575	0.645	lm.nb	Adaptive Immune System, Innate Immune System, Lymphocyte Activation	NM_002262.3:542
IFIT2	1.08	0.522	0.0569	2.1	2.12	1.04	4.3	0.0576	0.645	lm.nb	Cytokine Signaling, Type I Interferon Signaling	NM_001547.4:1995
TNFRSF13C	1.19	0.575	0.0624	2.32	2.28	1.04	4.98	0.0576	0.645	lm.nb	Cytokine Signaling, Host-pathogen Interaction, Lymphocyte Activation, NF-kB Signaling	NM_052945.3:789
PSMD7	0.258	0.126	0.0119	0.504	1.2	1.01	1.42	0.0591	0.66	lm.nb	Adaptive Immune System, Apoptosis, B cell Receptor Signaling, Cytokine Signaling, Host-pathogen Interaction, Immunometabolism, Innate Immune System, MHC Class I Antigen Presentation, NF-kB Signaling, T Cell Receptor Signaling	NM_002811.3:580
HLA-C	0.491	0.241	0.0196	0.963	1.41	1.01	1.95	0.0605	0.674	lm.nb	Adaptive Immune System, Cell Adhesion, Cytokine Signaling, Host-pathogen Interaction, Innate Immune System, Lymphocyte Activation, MHC Class I Antigen Presentation, Phagocytosis and Degradation, Type I Interferon Signaling, Type II Interferon Signaling	NM_002117.4:895
CTNNB1	0.314	0.155	0.00991	0.619	1.24	1.01	1.54	0.0625	0.694	lm.nb	Host-pathogen Interaction, Innate Immune System, Lymphocyte Activation, Lymphocyte Trafficking	NM_001098210.1:1815
LTB4R	0.687	0.341	0.0175	1.36	1.61	1.01	2.56	0.064	0.707	lm.nb	Immunometabolism	NM_181657.3:2400
TRAF2	0.315	0.157	0.00787	0.623	1.24	1.01	1.54	0.0641	0.707	lm.nb	Apoptosis, Cytokine Signaling, Host-pathogen Interaction, Innate Immune System, Lymphocyte Activation, NF-kB Signaling, NLR signaling, Oxidative Stress, TNF Family Signaling	NM_021138.3:1325
LILRA6	0.827	0.412	0.0193	1.63	1.77	1.01	3.11	0.0645	0.709	lm.nb	Adaptive Immune System, MHC Class I Antigen Presentation	NM_024318.2:1900
MAF	0.826	0.413	0.0164	1.64	1.77	1.01	3.11	0.0653	0.715	lm.nb	Th2 Differentiation, Transcriptional Regulation	NM_005360.4:2198
C7	1.11	0.554	0.0214	2.19	2.15	1.01	4.57	0.0654	0.715	lm.nb	Complement System, Innate Immune System	NM_000587.2:310
RELA	0.211	0.106	0.00296	0.419	1.16	1	1.34	0.0667	0.727	lm.nb	Adaptive Immune System, Apoptosis, B cell Receptor Signaling, Chemokine Signaling, Cytokine Signaling, Host-pathogen Interaction, Inflammasomes, Innate Immune System, NF-kB Signaling, NLR signaling, Oxidative Stress, T Cell Receptor Signaling, Th1 Differentiation, TLR Signaling, TNF Family Signaling, Transcriptional Regulation	NM_021975.2:360
IL4R	0.245	0.124	0.00235	0.487	1.18	1	1.4	0.0678	0.736	lm.nb	Cytokine Signaling, Lymphocyte Activation, Th2 Differentiation	NM_000418.2:705
LILRA4	0.947	0.481	0.00474	1.89	1.93	1	3.71	0.069	0.746	lm.nb	Adaptive Immune System	NM_012276.3:1577
SELPLG	0.804	0.409	0.00254	1.6	1.75	1	3.04	0.0694	0.749	lm.nb	Cell Adhesion, Hemostasis, Host-pathogen Interaction	NM_003006.3:2297
IRF4	0.604	0.308	0.000443	1.21	1.52	1	2.31	0.07	0.753	lm.nb	Cytokine Signaling, Lymphocyte Activation, Th17 Differentiation, Transcriptional Regulation, Type I Interferon Signaling, Type II Interferon Signaling	NM_002460.1:325
CD45RA	1.54	0.795	-0.0158	3.1	2.91	0.989	8.58	0.0728	0.78	lm.nb	Adaptive Immune System, Cell Adhesion, Innate Immune System, Lymphocyte Activation, T Cell Receptor Signaling	NM_002838.4:258
IRAK4	0.411	0.212	-0.00506	0.827	1.33	0.997	1.77	0.0733	0.783	lm.nb	Cytokine Signaling, Host-pathogen Interaction, Innate Immune System, NF-kB Signaling, NLR signaling, TLR Signaling	NM_016123.1:2175
RORC	-0.418	0.217	-0.843	0.00739	0.749	0.558	1.01	0.0747	0.793	lm.nb	Cytokine Signaling, Lymphocyte Activation, Th17 Differentiation, Transcriptional Regulation	NM_001001523.1:1350
CSF1R	0.58	0.301	-0.0104	1.17	1.5	0.993	2.25	0.0747	0.793	lm.nb	Cytokine Signaling	NM_005211.2:3775
MAP4K2	0.603	0.314	-0.012	1.22	1.52	0.992	2.33	0.0752	0.797	lm.nb	TNF Family Signaling	NM_004579.2:1610
ZEB1	0.415	0.221	-0.0175	0.848	1.33	0.988	1.8	0.081	0.854	lm.nb	Cytokine Signaling, Lymphocyte Activation, Transcriptional Regulation	NM_001128128.1:1450
IL1R1	0.426	0.227	-0.0195	0.872	1.34	0.987	1.83	0.0819	0.861	lm.nb	Cytokine Signaling, Host-pathogen Interaction, NF-kB Signaling, Oxidative Stress, Th17 Differentiation	NM_000877.2:4295
ETS1	0.638	0.341	-0.0295	1.31	1.56	0.98	2.47	0.082	0.861	lm.nb	Host-pathogen Interaction, Oxidative Stress, Transcriptional Regulation	NM_005238.3:4625
FCGRT	-0.378	0.204	-0.778	0.0226	0.77	0.583	1.02	0.0856	0.894	lm.nb	Hemostasis	NM_004107.4:1276
IKBKE	0.43	0.232	-0.0258	0.885	1.35	0.982	1.85	0.0857	0.894	lm.nb	Host-pathogen Interaction, Innate Immune System, NLR signaling, TLR Signaling	NM_014002.2:2470
CD81	0.244	0.132	-0.0151	0.502	1.18	0.99	1.42	0.0862	0.896	lm.nb	Adaptive Immune System, B cell Receptor Signaling, Complement System, Host-pathogen Interaction, Innate Immune System, Lymphocyte Activation	NM_004356.3:735
CD8B	1.11	0.605	-0.073	2.3	2.16	0.951	4.92	0.0872	0.903	lm.nb	Adaptive Immune System, Cell Adhesion, Lymphocyte Activation, T Cell Receptor Signaling	NM_004931.3:440
TNFRSF8	1.23	0.669	-0.0829	2.54	2.34	0.944	5.82	0.0877	0.906	lm.nb	Cytokine Signaling	NM_152942.2:2030
CD34	0.648	0.354	-0.0454	1.34	1.57	0.969	2.53	0.0884	0.91	lm.nb	Cell Adhesion	NM_001025109.1:1580
PAX5	1.22	0.674	-0.0969	2.55	2.34	0.935	5.84	0.0908	0.932	lm.nb	Transcriptional Regulation	NM_016734.1:2288
CASP3	0.248	0.137	-0.0199	0.516	1.19	0.986	1.43	0.0911	0.932	lm.nb	Apoptosis, Cytokine Signaling, Host-pathogen Interaction, Lymphocyte Activation, Oxidative Stress, TNF Family Signaling	NM_032991.2:685
CDH5	0.466	0.257	-0.0377	0.969	1.38	0.974	1.96	0.0913	0.932	lm.nb	Cell Adhesion, Lymphocyte Trafficking	NM_001795.3:3405
MS4A1	1.5	0.832	-0.13	3.13	2.83	0.914	8.77	0.0927	0.944	lm.nb	Lymphocyte Activation	NM_152866.2:620
IKBKAP	0.243	0.136	-0.0248	0.51	1.18	0.983	1.42	0.0971	0.986	lm.nb	NF-kB Signaling	NM_003640.3:1130
BID	-0.624	0.352	-1.31	0.0666	0.649	0.402	1.05	0.0983	0.995	lm.nb	Apoptosis, Host-pathogen Interaction, Lymphocyte Activation	NM_001196.2:1875
IL18	0.635	0.36	-0.0704	1.34	1.55	0.952	2.53	0.0995	1	lm.nb	Cytokine Signaling, Host-pathogen Interaction, Lymphocyte Activation, NLR signaling	NM_001562.2:48
CD22	1.34	0.766	-0.157	2.84	2.54	0.897	7.18	0.101	1	lm.nb	Adaptive Immune System, B cell Receptor Signaling, Cell Adhesion	NM_001771.2:2515
BST1	0.533	0.304	-0.0632	1.13	1.45	0.957	2.19	0.102	1	lm.nb	Immunometabolism, Innate Immune System, Lymphocyte Activation	NM_004334.2:710
MASP1	0.805	0.463	-0.101	1.71	1.75	0.932	3.28	0.104	1	lm.nb	Complement System, Host-pathogen Interaction, Innate Immune System	NM_139125.3:35
CFD	-0.474	0.275	-1.01	0.066	0.72	0.495	1.05	0.107	1	lm.nb	Complement System, Hemostasis, Host-pathogen Interaction, Innate Immune System	NM_001928.2:859
NOD2	0.572	0.337	-0.0874	1.23	1.49	0.941	2.35	0.111	1	lm.nb	Cytokine Signaling, Host-pathogen Interaction, Innate Immune System, Lymphocyte Activation, NLR signaling, TLR Signaling, TNF Family Signaling	NM_022162.1:4080
C4BPA	2.09	1.23	-0.327	4.51	4.26	0.797	22.7	0.112	1	loglinear	Complement System, Host-pathogen Interaction, Innate Immune System	NM_000715.3:690
TNFRSF13B	0.717	0.428	-0.121	1.56	1.64	0.92	2.94	0.116	1	lm.nb	Cytokine Signaling, Lymphocyte Activation	NM_012452.2:160
CCBP2	-0.694	0.417	-1.51	0.123	0.618	0.351	1.09	0.118	1	lm.nb	Chemokine Signaling	NM_001296.3:1345
CD58	0.264	0.159	-0.048	0.577	1.2	0.967	1.49	0.119	1	lm.nb	Cell Adhesion, Hemostasis, Host-pathogen Interaction, Innate Immune System	NM_001779.2:478
IRF3	0.348	0.21	-0.0634	0.759	1.27	0.957	1.69	0.12	1	lm.nb	Cytokine Signaling, Hemostasis, Host-pathogen Interaction, Innate Immune System, NLR signaling, TLR Signaling, Transcriptional Regulation, Type I Interferon Signaling, Type II Interferon Signaling	NM_001571.5:1303
MIF	0.277	0.167	-0.051	0.604	1.21	0.965	1.52	0.12	1	lm.nb	Cytokine Signaling, Hemostasis, Innate Immune System, Lymphocyte Activation	NM_002415.1:319
STAT5B	0.315	0.192	-0.0604	0.691	1.24	0.959	1.61	0.122	1	lm.nb	Chemokine Signaling, Cytokine Signaling, Host-pathogen Interaction, Lymphocyte Activation, Th2 Differentiation, Transcriptional Regulation	NM_012448.3:200
PTPN22	0.529	0.326	-0.11	1.17	1.44	0.926	2.25	0.127	1	lm.nb	Adaptive Immune System, Lymphocyte Activation, T Cell Receptor Signaling	NM_015967.4:2505
CD24	-0.703	0.434	-1.55	0.148	0.614	0.34	1.11	0.128	1	lm.nb	Lymphocyte Activation	NM_013230.2:95
CFH	0.343	0.212	-0.073	0.758	1.27	0.951	1.69	0.128	1	lm.nb	Complement System, Host-pathogen Interaction, Innate Immune System	NM_001014975.2:702
LTB4R2	0.438	0.271	-0.0934	0.969	1.35	0.937	1.96	0.129	1	lm.nb	Immunometabolism	NM_019839.4:1250
TLR7	0.531	0.334	-0.123	1.18	1.45	0.919	2.27	0.134	1	lm.nb	Host-pathogen Interaction, Innate Immune System, TLR Signaling	NM_016562.3:4120
LILRA2	1.06	0.673	-0.258	2.38	2.09	0.836	5.21	0.137	1	lm.nb	Adaptive Immune System	NM_006866.2:317
CD164	-0.484	0.31	-1.09	0.123	0.715	0.47	1.09	0.14	1	lm.nb	Phagocytosis and Degradation	NM_006016.4:2575
TIRAP	0.187	0.12	-0.0478	0.422	1.14	0.967	1.34	0.141	1	lm.nb	Adaptive Immune System, Host-pathogen Interaction, Innate Immune System, Lymphocyte Activation, MHC Class I Antigen Presentation, NF-kB Signaling, TLR Signaling	NM_148910.2:661
CD209	0.434	0.278	-0.111	0.979	1.35	0.926	1.97	0.141	1	lm.nb	Adaptive Immune System, Host-pathogen Interaction, Innate Immune System, Lymphocyte Activation, Phagocytosis and Degradation	NM_021155.2:1532
CCND3	0.262	0.168	-0.0681	0.592	1.2	0.954	1.51	0.142	1	lm.nb	Cytokine Signaling, Host-pathogen Interaction, Lymphocyte Activation	NM_001760.2:1215
LTF	1.17	0.755	-0.309	2.65	2.25	0.807	6.28	0.143	1	lm.nb	Innate Immune System	NM_002343.2:590
ZBTB16	1.05	0.683	-0.289	2.39	2.07	0.819	5.23	0.147	1	lm.nb	Adaptive Immune System, Lymphocyte Activation, MHC Class I Antigen Presentation	NM_006006.4:1585
CCL8	-0.82	0.534	-1.87	0.227	0.566	0.274	1.17	0.147	1	lm.nb	Chemokine Signaling, Cytokine Signaling	NM_005623.2:689
CASP2	-0.211	0.141	-0.489	0.0659	0.864	0.713	1.05	0.157	1	lm.nb	Apoptosis, Innate Immune System, NLR signaling	NM_032982.2:1710
CARD9	0.726	0.489	-0.234	1.68	1.65	0.851	3.21	0.16	1	lm.nb	Host-pathogen Interaction, Innate Immune System, NLR signaling	NM_052813.4:1525
CHUK	0.167	0.113	-0.0538	0.388	1.12	0.963	1.31	0.16	1	lm.nb	Adaptive Immune System, Apoptosis, B cell Receptor Signaling, Chemokine Signaling, Cytokine Signaling, Host-pathogen Interaction, Innate Immune System, MHC Class I Antigen Presentation, NF-kB Signaling, NLR signaling, Oxidative Stress, T Cell Receptor Signaling, TLR Signaling, TNF Family Signaling	NM_001278.3:860
IKZF2	0.335	0.236	-0.129	0.798	1.26	0.915	1.74	0.179	1	lm.nb	Transcriptional Regulation	NM_016260.2:870
TBX21	0.637	0.453	-0.251	1.53	1.56	0.84	2.88	0.182	1	lm.nb	Lymphocyte Activation, Th1 Differentiation, Transcriptional Regulation	NM_013351.1:890
ATG10	-0.276	0.197	-0.661	0.109	0.826	0.632	1.08	0.182	1	lm.nb	Autophagy	NM_001131028.1:985
ATM	0.625	0.446	-0.249	1.5	1.54	0.841	2.83	0.183	1	lm.nb	Apoptosis, Host-pathogen Interaction, Lymphocyte Activation, NF-kB Signaling	NM_000051.3:30
CD3EAP	-0.428	0.308	-1.03	0.175	0.743	0.489	1.13	0.186	1	lm.nb	Host-pathogen Interaction	NM_012099.1:555
MAPK14	0.17	0.123	-0.0715	0.411	1.12	0.952	1.33	0.189	1	lm.nb	Cytokine Signaling, Hemostasis, Host-pathogen Interaction, Innate Immune System, Lymphocyte Trafficking, NLR signaling, T Cell Receptor Signaling, Th17 Differentiation, TLR Signaling, TNF Family Signaling	NM_001315.1:450
UBE2L3	-0.221	0.161	-0.537	0.0955	0.858	0.689	1.07	0.193	1	lm.nb	Adaptive Immune System, MHC Class I Antigen Presentation	NM_198157.1:990
LILRB5	-0.401	0.299	-0.986	0.185	0.758	0.505	1.14	0.201	1	lm.nb	Adaptive Immune System	NM_001081442.1:327
KLRB1	0.443	0.331	-0.206	1.09	1.36	0.867	2.13	0.202	1	lm.nb	Adaptive Immune System, Host-pathogen Interaction	NM_002258.2:85
TICAM1	0.254	0.19	-0.118	0.627	1.19	0.921	1.54	0.202	1	lm.nb	Apoptosis, Host-pathogen Interaction, Innate Immune System, Lymphocyte Activation, NF-kB Signaling, NLR signaling, TLR Signaling	NM_014261.1:518
PRKCD	0.261	0.197	-0.124	0.647	1.2	0.918	1.57	0.205	1	lm.nb	Apoptosis, Autophagy, Chemokine Signaling, Cytokine Signaling, Hemostasis, Innate Immune System, Lymphocyte Activation, NLR signaling, Oxidative Stress, Type II Interferon Signaling	NM_006254.3:2165
ICAM4	0.789	0.6	-0.387	1.97	1.73	0.765	3.91	0.21	1	lm.nb	Adaptive Immune System	NM_001039132.1:463
SRC	0.208	0.158	-0.102	0.518	1.15	0.932	1.43	0.21	1	lm.nb	Chemokine Signaling, Host-pathogen Interaction, Lymphocyte Activation, Oxidative Stress	NM_005417.3:1410
LGALS3	-0.403	0.311	-1.01	0.207	0.756	0.496	1.15	0.216	1	lm.nb	Innate Immune System, Lymphocyte Activation	NM_001177388.1:495
SMAD3	0.295	0.229	-0.153	0.744	1.23	0.9	1.67	0.217	1	lm.nb	Cytokine Signaling, Host-pathogen Interaction, Lymphocyte Activation, TGF-b Signaling, Th17 Differentiation, Treg Differentiation	NM_005902.3:4220
TLR3	0.473	0.368	-0.247	1.19	1.39	0.842	2.29	0.219	1	lm.nb	Host-pathogen Interaction, Innate Immune System, TLR Signaling	NM_003265.2:230
TFRC	-0.25	0.195	-0.631	0.131	0.841	0.646	1.1	0.22	1	lm.nb	Phagocytosis and Degradation	NM_003234.1:1220
GZMK	0.561	0.437	-0.296	1.42	1.48	0.814	2.67	0.22	1	lm.nb	Apoptosis, Lymphocyte Activation	NM_002104.2:700
HFE	-0.433	0.338	-1.1	0.229	0.741	0.468	1.17	0.221	1	lm.nb	Lymphocyte Activation	NM_139011.2:875
DEFB1	-0.544	0.426	-1.38	0.291	0.686	0.385	1.22	0.222	1	lm.nb	Innate Immune System	NM_005218.3:40
ITGA2B	-0.445	0.349	-1.13	0.239	0.735	0.457	1.18	0.223	1	lm.nb	Hemostasis, Host-pathogen Interaction	NM_000419.3:740
TOLLIP	-0.249	0.196	-0.633	0.135	0.841	0.645	1.1	0.224	1	lm.nb	Cytokine Signaling, Innate Immune System, TLR Signaling	NM_019009.2:1320
CRADD	0.351	0.278	-0.194	0.896	1.28	0.874	1.86	0.228	1	lm.nb	Apoptosis	NM_003805.3:675
PDCD1	0.828	0.669	-0.482	2.14	1.78	0.716	4.4	0.236	1	lm.nb	Adaptive Immune System, Cell Adhesion, Lymphocyte Activation, T Cell Receptor Signaling	NM_005018.1:175
BAX	0.134	0.108	-0.078	0.345	1.1	0.947	1.27	0.236	1	lm.nb	Apoptosis, Host-pathogen Interaction, Lymphocyte Activation	NM_138761.3:342
CCL16	-0.644	0.527	-1.68	0.389	0.64	0.313	1.31	0.242	1	lm.nb	Chemokine Signaling, Cytokine Signaling	NM_004590.2:367
FN1	-0.565	0.472	-1.49	0.359	0.676	0.356	1.28	0.251	1	lm.nb	Cytokine Signaling, Hemostasis, Host-pathogen Interaction, Oxidative Stress	NM_212482.1:1776
KLRC1	0.255	0.215	-0.165	0.676	1.19	0.892	1.6	0.254	1	lm.nb	Adaptive Immune System, Lymphocyte Activation	NM_002259.3:335
CD8A	0.608	0.518	-0.406	1.62	1.52	0.755	3.08	0.26	1	lm.nb	Adaptive Immune System, Cell Adhesion, Lymphocyte Activation, T Cell Receptor Signaling	NM_001768.5:1320
TRAF6	0.22	0.19	-0.153	0.592	1.16	0.899	1.51	0.268	1	lm.nb	Adaptive Immune System, Autophagy, Cytokine Signaling, Host-pathogen Interaction, Innate Immune System, Lymphocyte Activation, NF-kB Signaling, NLR signaling, T Cell Receptor Signaling, TLR Signaling	NM_145803.1:1839
BCL2L11	0.22	0.191	-0.154	0.594	1.16	0.899	1.51	0.268	1	lm.nb	Apoptosis	NM_138621.4:257
KLRC4	0.469	0.41	-0.335	1.27	1.38	0.793	2.42	0.272	1	lm.nb	Lymphocyte Activation	NM_013431.2:276
HLA-DRB1	0.675	0.593	-0.486	1.84	1.6	0.714	3.57	0.273	1	lm.nb	Adaptive Immune System, Cell Adhesion, Cytokine Signaling, Host-pathogen Interaction, Lymphocyte Activation, MHC Class II Antigen Presentation, Phagocytosis and Degradation, T Cell Receptor Signaling, Type II Interferon Signaling	NM_002124.2:104
NFIL3	0.228	0.2	-0.165	0.621	1.17	0.892	1.54	0.274	1	lm.nb	Transcriptional Regulation	NM_005384.2:1795
PSMB5	-0.183	0.161	-0.497	0.132	0.881	0.708	1.1	0.275	1	lm.nb	Adaptive Immune System, Apoptosis, B cell Receptor Signaling, Cytokine Signaling, Immunometabolism, Innate Immune System, MHC Class I Antigen Presentation, NF-kB Signaling, Oxidative Stress, T Cell Receptor Signaling	NM_001130725.1:716
IL23A	0.522	0.463	-0.384	1.43	1.44	0.766	2.69	0.278	1	lm.nb	Cytokine Signaling, Host-pathogen Interaction, Lymphocyte Activation, Th17 Differentiation	NM_016584.2:411
TGFBR1	0.151	0.135	-0.114	0.417	1.11	0.924	1.33	0.282	1	lm.nb	Cytokine Signaling, Host-pathogen Interaction, TGF-b Signaling, Th17 Differentiation, Treg Differentiation	NM_004612.2:4280
C14orf166	-0.125	0.112	-0.345	0.0947	0.917	0.787	1.07	0.284	1	lm.nb	Host-pathogen Interaction	NM_016039.2:210
IL13RA1	0.188	0.169	-0.143	0.518	1.14	0.906	1.43	0.284	1	lm.nb	Cytokine Signaling	NM_001560.2:1230
PIGR	-0.446	0.401	-1.23	0.339	0.734	0.426	1.27	0.284	1	lm.nb	Innate Immune System	NM_002644.2:215
CDKN1A	0.337	0.305	-0.261	0.935	1.26	0.835	1.91	0.288	1	lm.nb	Cytokine Signaling, Host-pathogen Interaction, Lymphocyte Activation	NM_000389.2:1975
GFI1	0.231	0.214	-0.188	0.651	1.17	0.878	1.57	0.298	1	lm.nb	Transcriptional Regulation	NM_005263.2:2235
TRAF4	-0.165	0.153	-0.465	0.134	0.892	0.724	1.1	0.298	1	lm.nb	NF-kB Signaling, TNF Family Signaling	NM_004295.2:1060
CR2	1.75	1.63	-1.44	4.95	3.37	0.368	30.9	0.3	1	loglinear	B cell Receptor Signaling, Complement System, Host-pathogen Interaction, Innate Immune System, Lymphocyte Activation	NM_001006658.1:485
TLR5	0.32	0.305	-0.277	0.918	1.25	0.825	1.89	0.311	1	lm.nb	Host-pathogen Interaction, Innate Immune System, TLR Signaling	NM_003268.3:215
PDGFB	0.42	0.413	-0.39	1.23	1.34	0.763	2.35	0.326	1	lm.nb	Cytokine Signaling, Hemostasis, Host-pathogen Interaction	NM_033016.2:1480
MRC1	0.293	0.29	-0.276	0.861	1.22	0.826	1.82	0.33	1	lm.nb	Adaptive Immune System, Host-pathogen Interaction, MHC Class I Antigen Presentation, Phagocytosis and Degradation	NM_002438.2:525
TNFSF4	0.335	0.335	-0.321	0.992	1.26	0.8	1.99	0.334	1	lm.nb	Cytokine Signaling, Lymphocyte Activation	NM_003326.2:545
CCRL2	0.235	0.237	-0.23	0.7	1.18	0.853	1.62	0.339	1	lm.nb	Chemokine Signaling	NM_003965.4:1110
PTPN2	0.184	0.191	-0.191	0.559	1.14	0.876	1.47	0.352	1	lm.nb	Cytokine Signaling, Lymphocyte Activation	NM_002828.2:185
PYCARD	0.228	0.241	-0.245	0.701	1.17	0.844	1.63	0.361	1	lm.nb	Host-pathogen Interaction, Inflammasomes, Innate Immune System, Lymphocyte Activation, NLR signaling	NM_013258.3:714
IL11RA	0.309	0.33	-0.337	0.955	1.24	0.792	1.94	0.364	1	lm.nb	Cytokine Signaling	NM_147162.1:400
CCL13	-0.592	0.632	-1.83	0.647	0.663	0.281	1.57	0.365	1	lm.nb	Chemokine Signaling, Cytokine Signaling, NF-kB Signaling	NM_005408.2:320
MYD88	0.182	0.195	-0.2	0.563	1.13	0.871	1.48	0.367	1	lm.nb	Adaptive Immune System, Cytokine Signaling, Host-pathogen Interaction, Innate Immune System, Lymphocyte Activation, MHC Class I Antigen Presentation, NF-kB Signaling, NLR signaling, TLR Signaling	NM_002468.3:2145
PTK2	-0.1	0.108	-0.312	0.112	0.933	0.806	1.08	0.37	1	lm.nb	Apoptosis, Chemokine Signaling, Hemostasis, Host-pathogen Interaction, Innate Immune System, Lymphocyte Trafficking	NM_005607.3:1005
TYK2	0.17	0.187	-0.196	0.535	1.12	0.873	1.45	0.379	1	lm.nb	Cytokine Signaling, Host-pathogen Interaction, NLR signaling, Th1 Differentiation, Th17 Differentiation, Treg Differentiation, Type I Interferon Signaling	NM_003331.3:485
CCR2	0.286	0.32	-0.341	0.913	1.22	0.789	1.88	0.387	1	lm.nb	Chemokine Signaling, Cytokine Signaling, Innate Immune System, Lymphocyte Activation	NM_001123041.2:743
ATG5	-0.167	0.187	-0.534	0.2	0.891	0.691	1.15	0.387	1	lm.nb	Autophagy, Host-pathogen Interaction, Innate Immune System, Lymphocyte Activation, NLR signaling	NM_004849.2:1104
RAF1	0.0925	0.105	-0.114	0.299	1.07	0.924	1.23	0.395	1	lm.nb	Adaptive Immune System, Apoptosis, Autophagy, B cell Receptor Signaling, Chemokine Signaling, Cytokine Signaling, Hemostasis, Host-pathogen Interaction, Innate Immune System, Lymphocyte Activation, T Cell Receptor Signaling	NM_002880.2:1990
ITGB1	0.138	0.158	-0.171	0.448	1.1	0.888	1.36	0.396	1	lm.nb	Adaptive Immune System, Cell Adhesion, Cytokine Signaling, Hemostasis, Host-pathogen Interaction, Lymphocyte Activation, Lymphocyte Trafficking, Phagocytosis and Degradation	NM_033666.2:2000
sCTLA4	0.25	0.287	-0.313	0.813	1.19	0.805	1.76	0.399	1	lm.nb	Adaptive Immune System, Cell Adhesion, Lymphocyte Activation, T Cell Receptor Signaling	NM_001037631.1:560
XCL1	-0.424	0.492	-1.39	0.54	0.746	0.382	1.45	0.404	1	lm.nb	Chemokine Signaling, Cytokine Signaling, Lymphocyte Activation	NM_002995.1:620
CCL11	0.407	0.474	-0.522	1.33	1.33	0.697	2.52	0.405	1	lm.nb	Chemokine Signaling, Cytokine Signaling	NM_002986.2:378
BCAP31	0.085	0.102	-0.116	0.286	1.06	0.923	1.22	0.42	1	lm.nb	Adaptive Immune System, Apoptosis, Host-pathogen Interaction, MHC Class I Antigen Presentation	NM_005745.7:495
SKI	0.148	0.178	-0.202	0.498	1.11	0.87	1.41	0.421	1	lm.nb	TGF-b Signaling	NM_003036.2:3335
KIR3DL2	0.435	0.546	-0.636	1.51	1.35	0.644	2.84	0.439	1	lm.nb	Adaptive Immune System, Lymphocyte Activation	NM_006737.2:884
PDCD2	-0.148	0.201	-0.541	0.246	0.903	0.687	1.19	0.474	1	lm.nb	Apoptosis	NM_144781.2:288
CEACAM1	-0.505	0.687	-1.85	0.84	0.705	0.277	1.79	0.474	1	lm.nb	Hemostasis, Innate Immune System, Lymphocyte Activation	NM_001712.3:2455
LITAF	0.154	0.21	-0.257	0.566	1.11	0.837	1.48	0.474	1	lm.nb	Phagocytosis and Degradation	NM_004862.3:1000
AIRE	0.386	0.529	-0.651	1.42	1.31	0.637	2.68	0.478	1	lm.nb	Lymphocyte Activation	NM_000383.2:1864
ICOSLG	0.143	0.203	-0.254	0.54	1.1	0.839	1.45	0.491	1	lm.nb	Adaptive Immune System, Cell Adhesion, Lymphocyte Activation	NM_015259.4:1190
HLA-DQA1	1.6	2.27	-2.86	6.06	3.03	0.138	66.7	0.493	1	loglinear	Adaptive Immune System, Cell Adhesion, Cytokine Signaling, Host-pathogen Interaction, Lymphocyte Activation, MHC Class II Antigen Presentation, Phagocytosis and Degradation, T Cell Receptor Signaling, Type II Interferon Signaling	NM_002122.3:261
TNFRSF17	0.232	0.331	-0.416	0.881	1.17	0.749	1.84	0.494	1	lm.nb	Cytokine Signaling	NM_001192.2:635
TNFRSF11A	-0.0938	0.134	-0.356	0.169	0.937	0.781	1.12	0.495	1	lm.nb	Cytokine Signaling, NF-kB Signaling	NM_003839.2:490
MUC1	0.36	0.522	-0.664	1.38	1.28	0.631	2.61	0.502	1	lm.nb	Cytokine Signaling, Innate Immune System	NM_001018017.1:725
IFNA2	0.316	0.472	-0.609	1.24	1.24	0.655	2.36	0.515	1	lm.nb	Cytokine Signaling, Hemostasis, Host-pathogen Interaction, Innate Immune System, Lymphocyte Activation, NLR signaling, TLR Signaling, Type I Interferon Signaling	NM_000605.3:611
CUL9	0.136	0.206	-0.266	0.539	1.1	0.831	1.45	0.518	1	lm.nb	Apoptosis	NM_015089.2:2675
ITGA6	0.147	0.225	-0.294	0.589	1.11	0.816	1.5	0.523	1	lm.nb	Cell Adhesion, Hemostasis, Host-pathogen Interaction	NM_000210.1:3065
C5	0.171	0.269	-0.357	0.699	1.13	0.781	1.62	0.535	1	lm.nb	Complement System, Host-pathogen Interaction, Innate Immune System	NM_001735.2:2592
RAG1	0.334	0.535	-0.713	1.38	1.26	0.61	2.61	0.542	1	lm.nb	Cytokine Signaling, Lymphocyte Activation	NM_000448.2:2300
IL23R	-0.232	0.376	-0.968	0.505	0.852	0.511	1.42	0.547	1	lm.nb	Cytokine Signaling, Lymphocyte Activation, Th17 Differentiation	NM_144701.2:710
KLRC3	0.267	0.438	-0.591	1.13	1.2	0.664	2.18	0.552	1	lm.nb	Lymphocyte Activation	NM_007333.2:598
IL1RL2	-0.337	0.555	-1.43	0.75	0.791	0.372	1.68	0.553	1	lm.nb	Cytokine Signaling, Lymphocyte Activation	NM_003854.2:595
HRAS	-0.208	0.346	-0.886	0.47	0.866	0.541	1.39	0.558	1	lm.nb	Adaptive Immune System, Apoptosis, Autophagy, B cell Receptor Signaling, Chemokine Signaling, Cytokine Signaling, Hemostasis, Host-pathogen Interaction, Innate Immune System, Lymphocyte Activation, T Cell Receptor Signaling	NM_005343.2:396
SIGIRR	-0.077	0.131	-0.333	0.179	0.948	0.794	1.13	0.565	1	lm.nb	Cytokine Signaling, Innate Immune System, TLR Signaling	NM_021805.2:469
TNFSF12	0.127	0.217	-0.298	0.551	1.09	0.813	1.47	0.569	1	lm.nb	Cytokine Signaling	NM_003809.2:339
IL1RL1	0.269	0.462	-0.636	1.17	1.21	0.643	2.26	0.569	1	lm.nb	Cytokine Signaling	NM_016232.4:700
CCL5	0.218	0.376	-0.52	0.955	1.16	0.697	1.94	0.572	1	lm.nb	Chemokine Signaling, Cytokine Signaling, Host-pathogen Interaction, Lymphocyte Activation, NLR signaling, Oxidative Stress, TLR Signaling, TNF Family Signaling	NM_002985.2:280
ITGAE	0.0864	0.15	-0.207	0.38	1.06	0.866	1.3	0.573	1	lm.nb	Cell Adhesion	NM_002208.4:3405
ILF3	-0.0608	0.105	-0.267	0.146	0.959	0.831	1.11	0.573	1	lm.nb	Transcriptional Regulation	NM_001137673.1:730
BCL10	0.142	0.25	-0.348	0.633	1.1	0.786	1.55	0.578	1	lm.nb	Adaptive Immune System, B cell Receptor Signaling, Host-pathogen Interaction, Innate Immune System, Lymphocyte Activation, NF-kB Signaling, T Cell Receptor Signaling	NM_003921.2:1250
APP	-0.124	0.226	-0.567	0.318	0.917	0.675	1.25	0.59	1	lm.nb	Cytokine Signaling, Hemostasis, Inflammasomes, Innate Immune System, NLR signaling, Oxidative Stress, TLR Signaling	NM_000484.3:1725
CD99	-0.068	0.125	-0.313	0.177	0.954	0.805	1.13	0.595	1	lm.nb	Adaptive Immune System, Cell Adhesion, Hemostasis, Lymphocyte Trafficking	NM_002414.3:625
CXCL12	0.173	0.319	-0.452	0.797	1.13	0.731	1.74	0.596	1	lm.nb	Chemokine Signaling, Cytokine Signaling, Lymphocyte Trafficking, NF-kB Signaling	NM_000609.5:210
LIF	0.13	0.243	-0.345	0.606	1.09	0.787	1.52	0.6	1	lm.nb	Cytokine Signaling, TNF Family Signaling	NM_002309.3:1240
C6	0.314	0.596	-0.854	1.48	1.24	0.553	2.79	0.606	1	lm.nb	Complement System, Innate Immune System	NM_000065.2:3170
NOD1	0.0986	0.187	-0.268	0.466	1.07	0.83	1.38	0.607	1	lm.nb	Cytokine Signaling, Host-pathogen Interaction, Innate Immune System, NLR signaling, TLR Signaling	NM_006092.1:3285
EDNRB	0.116	0.224	-0.324	0.556	1.08	0.799	1.47	0.614	1	lm.nb	Hemostasis	NM_003991.2:560
IL6R	0.0953	0.188	-0.274	0.465	1.07	0.827	1.38	0.621	1	lm.nb	Cytokine Signaling, Th17 Differentiation	NM_000565.2:993
IL32	0.0869	0.173	-0.253	0.427	1.06	0.839	1.34	0.624	1	lm.nb	Cytokine Signaling	NM_001012633.1:758
NFKB1	0.0928	0.188	-0.276	0.461	1.07	0.826	1.38	0.63	1	lm.nb	Adaptive Immune System, Apoptosis, B cell Receptor Signaling, Chemokine Signaling, Cytokine Signaling, Host-pathogen Interaction, Inflammasomes, Innate Immune System, NF-kB Signaling, NLR signaling, Oxidative Stress, T Cell Receptor Signaling, Th1 Differentiation, TLR Signaling, TNF Family Signaling, Transcriptional Regulation	NM_003998.2:1675
MR1	0.283	0.584	-0.863	1.43	1.22	0.55	2.69	0.636	1	lm.nb	MHC Class I Antigen Presentation	NM_001531.2:7695
CCR10	-0.245	0.51	-1.24	0.754	0.844	0.422	1.69	0.639	1	lm.nb	Chemokine Signaling, Cytokine Signaling	NM_016602.2:843
PSMB7	-0.0437	0.0967	-0.233	0.146	0.97	0.851	1.11	0.658	1	lm.nb	Adaptive Immune System, Apoptosis, B cell Receptor Signaling, Cytokine Signaling, Immunometabolism, Innate Immune System, MHC Class I Antigen Presentation, NF-kB Signaling, T Cell Receptor Signaling	NM_002799.2:420
CD59	0.124	0.296	-0.455	0.704	1.09	0.73	1.63	0.68	1	lm.nb	Complement System, Innate Immune System, Lymphocyte Activation	NM_000611.4:730
ATG12	-0.111	0.268	-0.636	0.413	0.926	0.644	1.33	0.685	1	lm.nb	Autophagy, Innate Immune System, NLR signaling	NM_004707.2:25
FADD	-0.0838	0.217	-0.509	0.341	0.944	0.703	1.27	0.705	1	lm.nb	Apoptosis, Host-pathogen Interaction, Innate Immune System, Lymphocyte Activation, NLR signaling, TLR Signaling, TNF Family Signaling	NM_003824.2:1560
CISH	-0.0751	0.206	-0.48	0.33	0.949	0.717	1.26	0.722	1	lm.nb	Cytokine Signaling	NM_145071.2:558
FAS	0.0849	0.24	-0.385	0.555	1.06	0.766	1.47	0.729	1	lm.nb	Apoptosis, Cytokine Signaling, Host-pathogen Interaction, Lymphocyte Activation, Oxidative Stress, TNF Family Signaling	NM_000043.3:90
IL7	0.0972	0.289	-0.469	0.663	1.07	0.722	1.58	0.742	1	lm.nb	Cytokine Signaling, Lymphocyte Activation	NM_000880.2:38
NCAM1	-0.0754	0.229	-0.524	0.373	0.949	0.696	1.29	0.746	1	lm.nb	Cell Adhesion, Cytokine Signaling, Type II Interferon Signaling	NM_000615.5:1620
NOTCH1	-0.048	0.172	-0.384	0.288	0.967	0.766	1.22	0.784	1	lm.nb	Host-pathogen Interaction, Th2 Differentiation	NM_017617.3:735
MAPK1	0.0456	0.164	-0.276	0.367	1.03	0.826	1.29	0.786	1	lm.nb	Apoptosis, Autophagy, B cell Receptor Signaling, Chemokine Signaling, Cytokine Signaling, Hemostasis, Host-pathogen Interaction, Innate Immune System, Lymphocyte Activation, NLR signaling, T Cell Receptor Signaling, TGF-b Signaling, TLR Signaling, TNF Family Signaling	NM_138957.2:430
CTSG	0.162	0.602	-1.02	1.34	1.12	0.494	2.54	0.792	1	lm.nb	Host-pathogen Interaction, Innate Immune System, Phagocytosis and Degradation	NM_001911.2:160
CD55	-0.0961	0.359	-0.8	0.608	0.936	0.574	1.52	0.793	1	lm.nb	Complement System, Innate Immune System, Lymphocyte Activation	NM_000574.3:101
CD276	-0.0447	0.184	-0.405	0.316	0.97	0.755	1.24	0.812	1	lm.nb	Cell Adhesion, Lymphocyte Activation	NM_001024736.1:2120
PTGER4	0.0306	0.147	-0.257	0.319	1.02	0.837	1.25	0.838	1	lm.nb	Host-pathogen Interaction, Lymphocyte Activation	NM_000958.2:1380
KLRF1	0.0849	0.424	-0.747	0.917	1.06	0.596	1.89	0.844	1	lm.nb	Adaptive Immune System	NM_016523.1:275
SLC2A1	-0.0829	0.425	-0.917	0.751	0.944	0.53	1.68	0.848	1	lm.nb	Host-pathogen Interaction, Immunometabolism	NM_006516.2:2500
CX3CR1	0.0896	0.492	-0.875	1.05	1.06	0.545	2.08	0.858	1	lm.nb	Chemokine Signaling, Cytokine Signaling	NM_001337.3:1040
NCR1	-0.0825	0.459	-0.982	0.817	0.944	0.506	1.76	0.86	1	lm.nb	Adaptive Immune System, Lymphocyte Activation	NM_004829.5:602
NT5E	0.0361	0.207	-0.369	0.442	1.03	0.774	1.36	0.864	1	lm.nb	Immunometabolism	NM_002526.2:1214
ITLN1	-0.0969	0.56	-1.19	1	0.935	0.437	2	0.865	1	lm.nb	Innate Immune System	NM_017625.2:975
LTBR	0.0341	0.202	-0.361	0.429	1.02	0.779	1.35	0.868	1	lm.nb	Cytokine Signaling, Host-pathogen Interaction, NF-kB Signaling	NM_002342.1:1435
CD36	-0.0313	0.186	-0.397	0.334	0.979	0.76	1.26	0.869	1	lm.nb	Adaptive Immune System, Cytokine Signaling, Hemostasis, Host-pathogen Interaction, Immunometabolism, Innate Immune System, MHC Class I Antigen Presentation, Oxidative Stress, Phagocytosis and Degradation, TLR Signaling	NM_001001548.2:705
ATG16L1	-0.0271	0.197	-0.413	0.359	0.981	0.751	1.28	0.892	1	lm.nb	Autophagy, NLR signaling	NM_198890.2:1975
MSR1	0.0627	0.467	-0.854	0.979	1.04	0.553	1.97	0.895	1	lm.nb	Phagocytosis and Degradation	NM_002445.3:326
BCL2	-0.0318	0.251	-0.524	0.461	0.978	0.695	1.38	0.901	1	lm.nb	Apoptosis, Autophagy, Cytokine Signaling, Host-pathogen Interaction, Inflammasomes, Innate Immune System, Lymphocyte Activation, NF-kB Signaling, NLR signaling, Oxidative Stress	NM_000657.2:947
TAL1	0.0479	0.401	-0.739	0.835	1.03	0.599	1.78	0.907	1	lm.nb	Transcriptional Regulation	NM_003189.2:4635
CD46	-0.0133	0.119	-0.247	0.22	0.991	0.843	1.16	0.913	1	lm.nb	Complement System, Host-pathogen Interaction, Innate Immune System, Lymphocyte Activation	NM_172350.1:365
CD160	-0.0623	0.569	-1.18	1.05	0.958	0.442	2.08	0.914	1	lm.nb	Adaptive Immune System	NM_007053.2:500
KLRC2	0.0328	0.347	-0.648	0.713	1.02	0.638	1.64	0.926	1	lm.nb	Innate Immune System, Lymphocyte Activation	NM_002260.3:942
TRAF5	-0.027	0.338	-0.689	0.635	0.981	0.62	1.55	0.937	1	lm.nb	Host-pathogen Interaction, NF-kB Signaling, NLR signaling, TNF Family Signaling	NM_004619.3:400
KCNJ2	0.0189	0.299	-0.568	0.606	1.01	0.675	1.52	0.95	1	lm.nb	Immunometabolism	NM_000891.2:620
KIT	0.0203	0.372	-0.708	0.749	1.01	0.612	1.68	0.957	1	lm.nb	Cytokine Signaling, Lymphocyte Activation	NM_000222.2:2644
IFNAR1	0.00582	0.204	-0.393	0.405	1	0.761	1.32	0.978	1	lm.nb	Cytokine Signaling, Host-pathogen Interaction, Lymphocyte Activation, NLR signaling, TLR Signaling, Type I Interferon Signaling	NM_000629.2:3123
KLRG1	0.0107	0.428	-0.828	0.849	1.01	0.563	1.8	0.98	1	lm.nb	Adaptive Immune System, Lymphocyte Activation	NM_005810.3:65

## Sheet: Genes_IBD_CD
Group	IBD	IBD&CD	CD
Totol number	49	81	10
Gene	ARHGDIB	LILRB4	NFKBIA
	CD44	TAGAP	RARRES3
	IL16	IFI16	CD74
	IL12RB1	CMKLR1	IRF8
	C4BPA	CXCL10	ITLN2
	CD28	ITGA5	NLRP3
	HLADOB	LAMP3	HLA-DMB
	TNFRSF4	CD45R0	CASP1
	DEFB4A	FCGR2A/C	CIITA
	LILRB2	TNFAIP6	STAT1
	CD3D	CTLA4_all
	TNF	LCP2
	CD79A	GBP1
	TGFB1	NFKB2
	IL1A	PLAU
	FYN	IDO1
	CXCL9	PTAFR
	CCL18	GBP5
	CD40	TNFRSF10C
	GZMB	ITGB2
	LILRA1	FCGR2A
	CCR1	NOS2
	CCL22	BCL6
	LAG3	TLR2
	CD7	EBI3
	NFKBIZ	MME
	FCGR2B	CXCR2
	ICAM2	CCL3
	BATF3	ICAM1
	POU2F2	IRF1
	CD53	TNFRSF1B
	GPR183	SOCS3
	MAPK11	PTPRC_all
	SOCS1	IL2RA
	LILRA3	JAK3
	PTGS2	TGFBI
	ITGAL	TAP1
	CCL24	S100A8
	SLAMF6	TLR8
	CCL19	CSF3R
	ICOS	IL8
	CCR7	PLAUR
	IL21R	THY1
	BCL3	CD45RB
	XBP1	IRAK2
	CR1	CD27
	CD83	CFB
	DUSP4	C2
	SLAMF7	FCGR3A/B
		CXCL1
		CD274
		TNFAIP3
		LY96
		CCL20
		LILRB1
		LILRA5
		SPP1
		CD80
		CXCL11
		CFI
		LILRB3
		BATF
		IRAK3
		CLEC4A
		TAP2
		CSF2RB
		CXCL2
		CLEC4E
		TNFRSF9
		ITGAX
		IL1B
		PRDM1
		PSMB9
		IL1RN
		S100A9
		CCL4
		FCER1G
		HLA-DRA
		HLA-DMA
		CTLA4-TM
		HLA-DRB3

## Sheet: OntoGPT_DCA assignment
Gene name	Manual Assignment	OntoGPT Assignment	Reason for Assignment	Likert-score for A	Likert-score for C	Likert-score for D.
ARHGDIB	D	C	Although ARHGDIB is involved in multiple cellular processes, it is notably involved in response to redox state (GO:0051775) which can indicate an adaptive immune response. Since it does not specifically fit with parameter A or D criteria concerning neutrophilic role or generally immune-related effect, it is more closely aligned with parameter C, related to lymphocytic and plasma cell responses.	A:not applicable at all	C:not applicable at all	D:applicable
BATF	C	C	BATF gene is involved in T-helper 2 cell differentiation, T-helper 17 cell lineage commitment and lymphoid progenitor cell differentiation. Its role in lymphocyte differentiation suggests that it affects the lymphoplasmacytic cell count in the lamina propria, hence the assignment of label C.	A:not applicable	C:strongly applicable	D:applicable
BATF3	C	D	The BATF3 gene is involved in myeloid dendritic cell differentiation and activation, which are cells normally present in the mucosa. It performs DNA-binding transcription repressor activity, which can contribute to the regulation of immune system responses. However, it is not directly linked to neutrophils, lymphocytes, or plasma cells processes. Therefore, it doesn't fit parameters A or C and is…	A:not applicable at all	C:not applicable at all	D:strongly applicable
BCL3	C	C	The BCL3 gene plays a role in follicular dendritic cell differentiation and activation, marginal zone B cell differentiation and histone deacetylase binding. These processes influence the functions and propagation of B cells, which are a type of lymphocyte. This makes BCL3 relevant to Parameter C, which encompasses crypt architectural distortion and elevated lymphoplasmacytic cell count in the la…	A:not applicable at all	C:applicable	D:applicable
BCL6	C	D	BCL6 is a transcription repressor, meaning it regulates gene expression. Its biological process includes negative regulation of nuclear cell cycle DNA replication and mast cell cytokine production, which typically involves immune responses but there is no specific evidence to suggest it directly impacts neutrophils (Parameter A) or lymphocytes and plasma cells (Parameter C) function, as required …	A:not applicable at all	C:not applicable at all	D:applicable
C2	A	D	The C2 gene is involved in the regulation of apoptotic cell clearance which can indicate its role in the overall extent of mucosal abnormalities, as apoptotic cell clearance is part of an immune response. Therefore, D label assigned as a general immune-related parameter. There is not enough information to clearly associate this gene with neutrophil activity (A) or crypt architectural distortion/l…	A:neutral	C:not applicable at all	D:applicable
C4BPA	A	C	The C4BPA gene is involved in negative regulation of complement activation. Complement activation is a part of immune response where plasma proteins assist (or "complement") antibodies in getting rid of pathogens. As the gene is involved in the regulation of this process, it is related to the communication between various immune cells suggesting a potential role in chronic inflammation and immune…	A:neutral	C:neutral	D:applicable
CCL18	D / C	C	CCL18 gene product is chemokine ligand 18, which is involved in chemotaxis and migration of immune cells such as eosinophils and monocytes. These are types of white blood cells apart from lymphocytes and plasma cells. The activity of this gene is relevant to chronic inflammation and architectural distortion in the lamina propria, which aligns with the description of parameter C.	A:not applicable	C:applicable	D:strongly applicable
CCL19	D / C	D	The CCL19 gene is involved in biological processes such as dendritic cell dendrite assembly and myeloid dendritic cell chemotaxis, indicating its role in immune-related activities, including the migration of immune cells to inflammation sites. Moreover, CCL19 codes for a chemokine, a substance guiding immune cell movement, which contributes to its association with Parameter D that denotes the ove…	A:applicable	C:strongly applicable	D:strongly applicable
CCL20	D / C	C	The gene CCL20 is involved in biological processes such as T cell migration and is a CCR6 chemokine receptor binding, indicating its role in chemotaxis. It navigates immune cells (e.g., T cells) to the inflammation site. This gene being an important part of signaling pathways for lymphocytes suggests a deep involvement in the chronic inflammatory changes, falling under the Parameter C label.	A:strongly applicable	C:strongly applicable	D:strongly applicable
CCL22	D / C	C	CCL22 is a chemokine that is involved in the chemoattraction of immune cells such as monocytes and eosinophils. This gene, therefore, influences the migration and chemotaxis of lymphocytes and plasma cells, fitting the criteria of Parameter C, which is related to the alteration in the architecture and cell count of lymphoplasmacytic cells.	A:not applicable	C:applicable	D:strongly applicable
CCL24	D / C	C	CCL24 is a chemokine that plays a crucial role in chemotaxis, a process that guides immune cells to the inflammation site. More specifically, it is involved in eosinophil migration and chemotaxis, which are processes related to the action of lymphocytes and plasma cells, as indicated by inclusion criteria for Parameter C. Therefore, this gene is likely to have an impact on the degree of lymphopla…	A:not applicable at all	C:not applicable at all	D:strongly applicable
CCL3	D / C	A	The CCL3 gene has a role in eosinophil activation and degranulation, which are processes related to the activity of neutrophils, a type of granulocyte. This aligns with the criteria for Parameter A, which covers molecules expressed on neutrophils and messenger substances that act on them. The CCL3 gene also exhibits phospholipase activator activity, which can be relevant for neutrophil function.	A:not applicable at all	C:applicable	D:strongly applicable
CCL4	D / C	A	The CCL4 gene encodes a chemokine which is involved in the positive regulation and regulation of natural killer cell chemotaxis which can be considered a component relevant for neutrophil function (as chemotaxis refers to the function of navigating immune cells to the inflammation site). Furthermore, it also has chemokine activity indicating it acts as a messenger substance. Finally, it binds to …	A:strongly applicable	C:applicable	D:strongly applicable
CCR1	A	D	The CCR1 gene fits the Parameter D. It's involved in chemotaxis (movement of an organism or cell toward or away from a chemical stimulus), specifically in relation to dendritic cells and monocytes, which are immune system cells, as per GO:0002407 and GO:0090026. It plays a general role in immune-related functions, and it's receptors (C-C motif chemokine receptor activity) guides immune cells to i…	A:strongly applicable	C:applicable	D:strongly applicable
CCR7	C	C	CCR7, the C-C motif chemokine receptor 7, is involved in important signaling pathways and plays a significant role in the formation of immunological synapses. Specifically, it is known to bind chemokine ligands 19 and 21, making it critical in the navigation of immune cells, such as lymphocytes and plasma cells, to inflammation sites. Thus, CCR7 fits the criteria for Parameter C due to its impact…	A:strongly applicable	C:strongly applicable	D:strongly applicable
CD27	C	C	The CD27 gene regulates B and T cell differentiation and prevents T cell apoptotic process, which are functions associated with lymphocytes or plasma cells. This aligns with the inclusion criteria for Parameter C that factors in the activity of lymphocytes and plasma cells. The molecule does not have direct relationships with neutrophils for Parameter A or more generalist markers for Parameter D.	A:not applicable	C:strongly applicable	D:applicable
PD-L1	C	C	The gene CD274 is involved in the regulation of tolerance induction to tumor cell and the positive regulation of activated CD8-positive alpha-beta T cell apoptotic process, suggesting a role in modulating immune response. CD8-positive T cells are a subtype of lymphocytes. Thus, this gene could be related to Parameter C which is about lymphoplasmacytic cells or lymphocytes.	A:neutral	C:applicable	D:applicable
CD28	C	C	The CD28 molecule is involved in the differentiation and proliferation of T cells, indicated by the biological processes it participates in such as regulatory T cell differentiation and CD4-positive	A:not applicable at all	C:strongly applicable	D:applicable
CD3D	C	C	This gene encodes a component of the T-cell receptor complex, which plays a crucial role in the function of T-cells, a type of lymphocyte. This suggests that the CD3D gene could be directly involved in Parameter C's considerations regarding lymphoplasmacytosis and the functions of lymphocytes and plasma cells. The gene is involved in thymic T cell selection signaling pathways that are crucial for…	A:not applicable	C:strongly applicable	D:applicable
CD40	C	C	The CD40 protein participates in a variety of immune and inflammatory responses, primarily through its role in T lymphocyte activation. It binds with its ligand, CD40L, to induce cytokine production and expression of co-stimulatory molecules. Its interaction with lymphocytes, which is essential for immune response, potentially impacts the lymphoplasmacytic cell count in the lamina propria.	A:neutral	C:neutral	D:applicable
CD44	D	D	CD44 is a receptor that binds hyaluronic acid and collagen, and participates in cell-cell interactions, cell adhesion, and migration, including that of immune cells relevant to mucosal abnormalities. It is also involved in cytokine receptor activity, indicating a role in immune cell signaling. Although it does not specifically focus on neutrophils or lymphocytes, its broad involvement in the func…	A:neutral	C:applicable	D:strongly applicable
CD45R0
CD45RB
CD53	D	D	This gene encodes a protein that is involved in binding and protein interactions, but does not specifically focus on neutrophil or lymphocyte functions that would be necessary for labeling as A or C. Therefore, as a more general immune-related protein, it falls under parameter D.	A:not applicable at all	C:not applicable at all	D:neutral
CD7	C	C	The CD7 gene is involved in T cell activation and lymphocyte activation, which falls under the C criteria as it is a receptor expressed on lymphocytes and is part of signalling pathways relevant for lymphocyte function.	A:not applicable at all	C:strongly applicable	D:applicable
CD79A	C	C	The CD79A gene is involved in B cell receptor signaling pathway and B cell proliferation. B cells are a type of lymphocyte and are part of the adaptive immune system, producing antibodies. Therefore, this gene fits the criteria for Parameter C, which includes receptors expressed on lymphocytes and signaling pathways relevant for lymphocytes.	A:not applicable	C:strongly applicable	D:applicable
CD80	C	C	The CD80 molecule is a glycoprotein expressed on activated B cells and antigen presenting cells, and is involved in T-cell activation, providing a costimulatory signal necessary for T cell activation and survival. The biological process associated with this molecule includes positive regulation of T-helper 1 cell differentiation and granulocyte macrophage colony-stimulating factor production. Mor…	A:neutral	C:strongly applicable	D:applicable
CD83	C	C	CD83 is involved in the positive regulation of CD4-positive, alpha-beta T cell differentiation, which makes it relevant for lymphocytes. It also regulates the production of interleukin-2 and interleukin-4, two cytokines that act on lymphocytes and plasma cells. Thus, it meets the criteria for parameter C.	A:not applicable at all	C:applicable	D:applicable
CFB	A	C	The gene CFB codes for the complement factor B protein, which is involved in the activation of the complement system. This system aids antibodies and phagocytic cells to clear pathogens from an organism. The complement system is part of the immune system that enhances the ability of antibodies and phagocytic cells to clear microbes and damaged cells from an organism, promote inflammation, and att…	A:applicable	C:applicable	D:strongly applicable
CFI	A	C	CFI gene is involved in the complement activation process which is a part of the immune response. The protein encoded by this gene is a serine proteinase that helps in the immunoglobulin mediated humoral response. This suggests that it may be involved in the function of lymphocytes or plasma cells, hence the assignment of the C label.	A:not applicable at all	C:not applicable at all	D:strongly applicable
CLEC4A	A	C	The CLEC4A gene is involved in dendritic cell antigen processing and presentation. This activity is directly related to the function of lymphocytes and plasma cells, indicating that there is relevance to parameter C which involves elevated lymphoplasmacytic cell count in the lamina propria and crypt architectural distortion. Also, dendritic cells present antigens to T cells (lymphocytes), which i…	A:not applicable	C:strongly applicable	D:applicable
CLEC4E	A	C	The CLEC4E gene is involved in the T cell differentiation involved in the immune response. Since T cells are a type of lymphocyte, this gene meets the criteria for the C label, which includes receptors or other molecules that are expressed on lymphocytes. It also participates in the Fc-gamma receptor signaling pathway, relevant for lymphocytes. This gene could potentially influence elevated lymph…	A:neutral	C:applicable	D:applicable
CMKLR1	A	A	CMKLR1 is involved in the positive regulation of macrophage chemotaxis, a process important for the movement of neutrophils to the site of inflammation.	A:strongly applicable	C:applicable	D:strongly applicable
CR1	A	C	The gene CR1 is involved in the immune complex clearance by erythrocytes and in the regulation of plasma cell differentiation. This relates to parameter C as receptors or other molecules expressed on lymphocytes or plasma cells, signal pathways relevant to plasma cells, and components relevant to plasma cell function are mentioned in the inclusion criteria for parameter C. The CR1 gene is further…	A:not applicable at all	C:applicable	D:applicable
CSF2RB	A	A	The CSF2RB gene is mainly involved in the granulocyte-macrophage colony-stimulating factor signaling pathway, which is primary for the production and function of granulocytes including neutrophils. This gene helps in the stimulation of these immune cells for the inflammation site, fitting the inclusion criterion of "Messenger substances that act on neutrophils / granulocytes" under Parameter A. A…	A:applicable	C:neutral	D:applicable
CSF3R	A	A	The CSF3R gene encodes the colony stimulating factor 3 receptor which is involved in neutrophil chemotaxis, mediating the movement of cells in response to the presence of cytokines. The receptor specifically binds with granulocyte colony-stimulating factor guiding neutrophils to inflammation site which is in line with the inclusion criteria for Parameter A. Hence, the gene should be assigned the …	A:strongly applicable	C:not applicable	D:applicable
CTLA4	C	C	The CTLA4 gene encodes the cytotoxic T-lymphocyte associated protein 4 which is involved in the negative regulation of T cell differentiation and B cell proliferation and activation. It fits the criteria for parameter C as its expressed on lymphocytes and affects their activation and proliferation. None of the information provided suggests relation to neutrophilic granulocytes function (parameter…	A:not applicable at all	C:strongly applicable	D:applicable
CTLA4TM
CXCL1	D / A	A	The CXCL1 gene is involved in biological processes such as neutrophil chemotaxis and chemokine-mediated signaling pathway. Its molecular function includes chemokine activity. Thus, CXCL1 is a chemokine that acts on neutrophils and forms a chemical gradient to navigate these immune cells to the inflammation site. Thus, it is directly related to the presence and degree of neutrophilic granulocyte t…	A:strongly applicable	C:not applicable	D:applicable
CXCL10	D / A	A	The gene CXCL10 encodes a chemokine which acts as a messenger substance navigating immune cells including neutrophils to inflammation sites. This function is directly related to parameter A, as it involves the chemotaxis of neutrophils, a key factor in tissue involvement by these immune cells in inflammatory processes.	A:applicable	C:applicable	D:strongly applicable
CXCL11	D / A	C	CXCL11 produces chemokines that are involved in T cell chemotaxis and migration, playing a role in the regulation of T cell functions. This coincides with the inclusion criteria for parameter C, which includes messenger substances that act on lymphocytes or plasma cells and are relevant for T cell function. The definition of parameter C encompasses crypt distortion and elevated lymphoplasmacytic …	A:applicable	C:strongly applicable	D:applicable
CXCL2	D / A	A	The CXCL2 gene is involved in neutrophil chemotaxis, a process that directs neutrophils to the site of inflammation. This gene also produces messenger substances (chemokines) that act on neutrophils. The CXCL2 gene can therefore be associated with Parameter A, due to its significant roles in neutrophil function and navigation.	A:strongly applicable	C:applicable	D:strongly applicable
CXCL9	D / C	D	CXCL9 Gene encodes protein involved in chemokine activity and chemokine receptor binding. This indicates its role in navigating immune cells to inflammation sites which is related to Parameter D that estimates the overall extent of mucosal abnormalities. Although it influences immune response, it does not particularly fit into parameters A (neutrophil related) or C (lymphocyte or plasma cell rela…	A:strongly applicable	C:not applicable	D:strongly applicable
CXCR2	D / A	A	The CXCR2 gene produces the C-X-C Motif Chemokine Receptor 2, which is involved in regulation of neutrophil apoptotic processes and response to interleukin-8. This receptor is expressed on neutrophils and is therefore relevant for their function, which includes their first-line activation in inflammatory processes. Given that the gene meets the inclusion criteria for Parameter A, which is related…	A:strongly applicable	C:not applicable	D:applicable
DEFB4A	A	A	The gene DEFB4A is involved in antifungal innate immune response and defense response to fungus. It has CCR6 chemokine receptor binding and chemoattractant activity which can act on neutrophils, relevant to Parameter A. Moreover, it contributes to positive chemotaxis, navigating immune cells to an inflammation site, which aligns with the inclusion criteria for Parameter A.	A:strongly applicable	C:not applicable	D:applicable
DUSP4	A	C	The DUSP4 gene is involved in the negative regulation of the ERK1 and ERK2 cascade, which is a signaling pathway relevant for lymphocytes or plasma cells. This makes it a good fit for parameter C, which encompasses crypt architectural distortion and elevated lymphoplasmacytic cell count in the lamina propria.	A:not applicable at all	C:not applicable at all	D:not applicable at all
EBI3	A	C	The EBI3 gene is involved in immune responses including T-helper 1 type immune response and alpha-beta T cell proliferation. These processes involve lymphocytes, which are key in Parameter C criteria. Moreover, its molecular function includes interleukin-27 receptor binding and cytokine binding, both of which are related to messenger substances that act on lymphocytes or plasma cells, further sol…	A:not applicable	C:applicable	D:applicable
FCER1G	A	A	The gene FCER1G which encodes for the Fc epsilon receptor Ig is directly involved in the activation of neutrophils, as indicated by the biological process GO:0002283. It binds with IgE and IgG, and the activation of these receptors stimulates a series of intracellular signals leading to cell activation and the release of mediators, being part of the interleukin-3-mediated signaling pathway that i…	A:strongly applicable	C:not applicable	D:applicable
FCGR2A	A	C	The FCGR2A gene encodes for a receptor found on lymphocytes and facilitates immunoglobulin-mediated immune responses, including the production of cytokines which are relevant to lymphocyte function, as per parameter C's inclusion criteria. It does not specifically relate to neutrophils or tissue distortion, excluding it from parameters A and D.	A:applicable	C:applicable	D:strongly applicable
FCGR2B	A	C	The FCGR2B gene is involved in the negative regulation of type I and type IIa hypersensitivity, and antibody-dependent cellular cytotoxicity, suggesting a role in immune modulation. The gene product is a receptor that binds to IgG, a type of antibody produced by plasma cells, a form of lymphocyte. This involvement with lymphocytes and plasma cells qualifies the gene for label C, which is characte…	A:not applicable	C:applicable	D:applicable
FCGR2C	A	C	The FCGR2C gene is involved in immunoglobulin receptor activity. This gene acts on immunoglobulin G, which is produced by plasma cells. It conforms to the inclusion criteria for parameter C, which includes receptors or other molecules expressed on lymphocytes or plasma cells, and components that are relevant for plasma cell function such as secretion of antibodies. There was no mention of FCGR2C …	A:strongly applicable	C:applicable	D:strongly applicable
FCGR3A	A	A	The FCGR3A gene encodes an IgG receptor that is expressed on the surface of various immune cells, including neutrophils. It plays an essential role in immune responses, including natural killer cell degranulation and antibody-dependent cellular cytotoxicity. These processes contribute to the inflammation and subsequent neutrophil activation that aligns with parameter A.	A:strongly applicable	C:applicable	D:strongly applicable
FYN	C	A	The gene FYN codes for a Src family tyrosine kinase, which is involved in cellular signaling pathways. Tyrosine kinases play a crucial role in the modulation of neutrophil functions, including adhesion, migration, and the production of reactive oxygen species. Therefore, FYN fits the criteria for parameter A, as it is involved in components that are relevant for neutrophilic function.	A:not applicable at all	C:not applicable at all	D:not applicable at all
GBP1	A	A	The gene GBP1 deals with the assembly of inflammasome complex and regulation of pyroptosis, which involve the immune system's response to inflammation. Such processes may implicate involvement of neutrophils, given their status as first responders in inflammatory scenarios. The gene's function as GDP phosphatase activity, nucleoside diphosphate phosphatase activity, and spectrin binding are also …	A:not applicable	C:not applicable	D:applicable
GBP5	A	C	GBP5 is involved in the regulation of AIM2 inflammasome complex assembly and the promotion of pyroptosis, which are processes related to immune response and inflammation. It acts as an endopeptidase inhibitor and regulator, which could affect the function of lymphocytes and plasma cells. Therefore, it satisfies the criteria for label C which encompasses crypt architectural distortion and elevated…	A:not applicable	C:not applicable	D:applicable
GPR183	C	C	The involvement of GPR183 in T follicular helper cell differentiation, a process related to lymphocyte function, aligns with the inclusion criteria for Parameter C. Considering Parameter C encompasses elevated lymphoplasmacytic cell count and crypt architectural distortion, GPR183 could thus be relevant in such cases. Also, its role in dendritic cell homeostasis and sterol binding may affect the …	A:not applicable	C:applicable	D:applicable
GZMB	A	C	The gene GZMB encodes for granzyme B, which is a serine protease expressed by cytotoxic T-lymphocytes and natural killer cells. This suggests it has functionality related to lymphocyte activity. Since parameter C includes factors related to lymphocytes or plasma cells (such as receptors or molecules expressed on these cells, messenger substances that affect them or are produced by them, and relev…	A:not applicable at all	C:not applicable at all	D:applicable
HLA-DMA		C	The HLA-DMA gene is involved in the assembly of MHC class II protein complexes. MHC class II proteins present antigens to certain immune cells including lymphocytes and plasma cells. This indicates involvement in the function of these immune cells, fulfilling the criteria for parameter C.	A:not applicable at all	C:strongly applicable	D:applicable
HLA-DOB		C	The HLA-DOB gene encodes a receptor involved in the presentation of antigens via the MHC class II complex, a key process carried out by B cells, a type of lymphocyte. These activities relate to the function of lymphocytes and plasma cells indicated in parameter C. Furthermore, its role in negative regulation of antigen processing and presentation implies potential role in maintaining or altering …	A:not applicable at all	C:strongly applicable	D:applicable
HLA-DRA		C	The HLA-DRA gene is involved in antigen processing and presentation, via MHC class II, indicating its function in the immunity response, potentially through lymphocytes or plasma cells. Furthermore, this gene has MHC class II receptor activity and T cell receptor binding, suggestive of its involvement with lymphocytes. Thus, it qualifies for parameter C as the gene processes and presents antigens…	A:not applicable	C:strongly applicable	D:applicable
HLA-DRB3		C	The gene HLA-DRB3 encodes a protein that is part of the MHC class II receptor activity, which is responsible for antigen presentation to CD4+ T-helper cells. These T cells are types of lymphocytes. Furthermore, this gene is involved in dendritic cell antigen processing and presentation, which also involve interactions with lymphocytes including B cells that can differentiate into plasma cells. Th…	A:not applicable	C:strongly applicable	D:applicable
ICAM1	D	D	ICAM1 has a role in T cell activation and antigen presentation as well as membrane to membrane docking, suggesting its involvement in immune responses. Its molecular functions include virus receptor activity, indicating its role in immune cell navigation to inflammation sites, and integrin binding, hinting its participation in cell adhesion processes. Although A and C parameters involve specific …	A:applicable	C:neutral	D:strongly applicable
ICAM2	D	D	The ICAM2 gene, which encodes intercellular adhesion molecule 2, contributes to processes of cell-cell adhesion, integrin binding, and signaling receptor binding. While these are key processes for the migration and adhesion of immune cells to inflammation sites, they are not specific to neutrophils, lymphocytes, or plasma cells. Instead, these processes are generally related to immune cells, whic…	A:applicable	C:applicable	D:strongly applicable
ICOS	C	C	The ICOS gene product acts as an inducible T cell costimulator and is involved in T cell tolerance induction. T cells are a type of lymphocyte, hence, ICOS plays a role in the function of these immune cells. Parameter C involves lymphocyte function, therefore, ICOS fulfills the criteria for this parameter.	A:not applicable at all	C:strongly applicable	D:applicable
IDO1	C	D	IDO1 is involved in the kynurenic acid metabolic and biosynthetic processes, these are general metabolic processes which can affect various cell types and tissues. This gene also has oxidoreductase activity, which is involved in the induction of immune tolerance. These general functions make it relevant in a broad context of mucosal abnormalities and immune-related processes, but not specifically…	A:not applicable at all	C:not applicable at all	D:applicable
IFI16	A	C	IF16 is involved in cellular responses to interferon-beta and activation of cysteine-type endopeptidase activity which are related to immune responses. This gene is also involved in monocyte differentiation and has transcription factor binding capability, which may link it to immune cell function and hence, chronic inflammation. Furthermore, it binds to double-stranded DNA and RNA indicating enga…	A:not applicable	C:applicable	D:applicable
IL12RB1	A	C	IL12RB1 gene, coding for a subunit of interleukin 12 receptor, plays a role in T-helper 17 cell lineage commitment, a type of lymphocyte, fulfilling parameter C criteria. IL-12 receptor activity involves signaling pathways critical for lymphocytes and plasma cells function, making it essential for the immune response. Hence, it meets the inclusion criteria of parameter C, particularly for the act…	A:not applicable at all	C:strongly applicable	D:applicable
IL16	A	A	The IL16 gene is involved in the regulation of interleukin-1 alpha production, and positive chemotaxis. Interleukin-1 alpha is a cytokine which is produced and released by neutrophils. Additionally, the role of this gene in both cytokine activity and receptor ligand activity directly impacts on immune cell function, including neutrophils. These actions of the IL16 gene relate to parameter A, as t…	A:strongly applicable	C:applicable	D:strongly applicable
IL1A	A	A	IL1A is engaged in the production of interleukin-1, which is a cytokine involved in inflammatory processes, including the activation and navigation of neutrophils to the inflammation site in cases such as cryptitis. This suggests a major role in Parameter A.	A:applicable	C:applicable	D:strongly applicable
IL1B	A	C	IL1B encodes for interleukin 1 beta, a cytokine that is involved in the regulation of immune responses and inflammatory processes. It does not fall under parameter A or D as it is not specifically related to neutrophil function or overall mucosal abnormalities. However, this gene fits the criteria for parameter C since interleukin 1 beta, as a cytokine, acts on lymphocytes and plasma cells, affec…	A:strongly applicable	C:strongly applicable	D:strongly applicable
IL1RN	A	C	The IL1RN gene product is involved in the regulation of the interleukin-1-mediated signaling pathway, which can act on lymphocytes or plasma cells and thus, is relevant for their function. Given the given criteria, this makes the IL1RN gene relevant for parameter C.	A:neutral	C:applicable	D:applicable
IL21R	A	C	IL21R functions as a receptor for interleukin-21 and plays an essential role in regulating the immune response. As a cytokine receptor, it acts to initiate and coordinate immune cell response including lymphocytes and plasma cells, relating more to the criteria for Parameter C that involves the action of lymphocytes and plasma cells and their response to messenger substances. However, more specif…	A:not applicable	C:strongly applicable	D:applicable
IL2RA	C	C	IL2RA is involved in T cell homeostatic proliferation and activation-induced cell death of T cells which means it expresses molecules on T lymphocytes. Its function in interleukin-2 receptor activity and interleukin-2 binding further confirms its involvement in messenger substances that act on T cells and lymphocytes, in accordance with Parameter C inclusion criteria. Therefore, IL2RA is most clo…	A:not applicable at all	C:strongly applicable	D:applicable
IL8	D / A	A	The IL8 gene encodes a chemokine that attracts neutrophils, therefore promoting chemotaxis. It binds to receptors on neutrophils and can positively regulate the entry of bacteria into host cells, leading to initiation of an immune response. Moreover, it exerts negative regulation on cell adhesion molecule production. Given these functions, it satisfies the criteria for parameter A, which relates …	A:strongly applicable	C:applicable	D:strongly applicable
IRAK2	A	A	The gene IRAK2 is involved in the MyD88-dependent toll-like receptor signaling pathway, which is relevant for neutrophil function. This gene also participates in the interleukin-1-mediated signaling pathway, which acts on neutrophils. Therefore, it meets the inclusion criteria for parameter A.	A:strongly applicable	C:strongly applicable	D:strongly applicable
IRAK3	A	C	The IRAK3 gene is involved in the Toll signaling pathway and has protein serine/threonine kinase activity, which can affect various types of immune cells including lymphocytes and plasma cells, making it relevant for the Parameter C. It also plays a role in the regulation of macrophage tolerance induction which is related to immune response. However, there are no specific indications of its role …	A:applicable	C:applicable	D:strongly applicable
IRF1	A	C	IRF1 is involved in the regulation of toll-like receptor signaling pathway and CD8-positive, alpha-beta T cell differentiation which indicates that it plays a role in lymphocyte function. It does not show a direct impact on neutrophilic granulocytes relevant for parameter A, nor a general involvement in mucosal abnormalities for parameter D. Therefore, its activity suggests that it might influenc…	A:neutral	C:applicable	D:applicable
ITGA5	D	D	The ITGA5 gene encodes for a subunit of integrins which aid in cell-cell adhesion and participate in wound healing and growth factor signaling. These processes are general immune-related activities, not directly linked to either neutrophils (parameter A) or lymphocytes/plasma cells (parameter C), but they are associated with overall mucosal abnormalities by helping immune cells reach inflammation…	A:not applicable at all	C:not applicable at all	D:strongly applicable
ITGAL	D	C	The ITGAL gene codes for integrin subunit alpha L, a protein involved in T cell activation and extravasation. As such, it plays a crucial role in the functioning of lymphocytes (T cells) fulfilling inclusion criteria for Parameter C , which focuses on mechanisms and components related to lymphocytes or plasma cells.	A:not applicable	C:strongly applicable	D:applicable
ITGAX	D	D	The ITGAX gene encodes a protein that is an integrin subunit, contributing to processes related to cell adhesion and migration, which are typical for immune response and inflammation. It doesn't exclusively pertain to functions of neutrophils (criterion A), or lymphocytes and plasma cells (criterion C), but given its general involvement in immune responses, it can be related to Parameter D that a…	A:not applicable at all	C:not applicable at all	D:strongly applicable
ITGB2	D	D	ITGB2 encodes the integrin beta subunit protein, which is involved in the process of cell adhesion and cell surface adhesion molecules. This process is critical for immune cells to reach the sites of inflammation, which is related to Parameter D, the overall extent of mucosal abnormalities, rather than A or C specifically. Furthermore, integrins are expressed ubiquitously in the immune system, wh…	A:strongly applicable	C:applicable	D:strongly applicable
JAK3	C / A	A	JAK3 is a part of signalling pathways that are relevant for neutrophils which are activated first-line in inflammatory processes. The regulation and negative regulation of FasL production and dendritic cell cytokine production, biological processes in which JAK3 is involved, suggest its role in immune responses.	A:neutral	C:applicable	D:applicable
LAG3	C	C	LAG3 is implicated in the biological process of plasmacytoid dendritic cell activation which indicates an immune response involving lymphocytes. Moreover, this gene is involved in the regulation of T cell differentiation and interleukin-2 production. In addition, it plays a role in the binding to MHC class II protein, which is essential in antigen presentation for B cells, hence its crucial role …	A:not applicable	C:strongly applicable	D:applicable
LAMP3	A	D	The lysosomal associated membrane protein 3 (LAMP3) gene plays an essential role in the process of autophagy, which is a key cellular mechanism in responding to stress and infection. However, the available information does not indicate a specific role in the function of neutrophils, lymphocytes, or plasma cells. Therefore, it does not meet the criteria for parameters A and C. Nevertheless, autoph…	A:neutral	C:neutral	D:applicable
LCP2	C	C	The LCP2 gene is involved in the T cell receptor signaling pathway, which is indicative of Parameter C as it involves signaling pathways relevant to lymphocytes. It also has a role in myeloid leukocyte activation and mast cell activation, supporting its role in chronic inflammation and potential architectural distortion.	A:applicable	C:strongly applicable	D:applicable
LILRA1	A	C	The LILRA1 gene encodes a receptor expressed on leukocytes and plays a role in immune response, specifically cytokine-mediated signaling pathways and adaptive immune response. It acts as an inhibitory MHC class I receptor and an immune receptor. Based on the inclusion criteria for Parameter C, the gene can be marked as C because it is a receptor molecule expressed on immune cells (lymphocytes) an…	A:applicable	C:applicable	D:strongly applicable
LILRA3	A	C	The LILRA3 gene is involved in the cytokine-mediated signaling pathway and the adaptive immune response. It also functions as an MHC class I receptor, which is crucial for antigen presentation in T cells. The molecule and its action are relevant for lymphocytes function, thus fitting the criteria for the C label.	A:strongly applicable	C:applicable	D:strongly applicable
LILRA5	A	C	LILRA5 is involved in negative regulation of interleukin-12 and interleukin-13 production, which are cytokines acting on lymphocytes or plasma cells implicated in Parameter C. Its functions in MHC class I receptor activity also relate to antigen-presentation on lymphocytes or plasma cells. Therefore, LILRA5 relates more to Parameter C, which refers to crypt architectural distortion and elevated l…	A:not applicable at all	C:neutral	D:applicable
LILRB1	A	C	The gene LILRB1 is involved in the regulation of T cell activation and immune response. It functions as an inhibitory MHC class I receptor, suggesting its role in the antigen presentation process of T cells, which is a primary function of lymphocytes. These properties of LILRB1 make it related to Parameter C, which encompasses activities involving lymphocytes or plasma cells.	A:not applicable at all	C:strongly applicable	D:applicable
LILRB2	C	C	The gene LILRB2 is involved in several signaling pathways and has inhibitory MHC class I receptor activity, which is related to the function of lymphocytes and plasma cells, therefore fitting the C parameter. Its role in the interleukin-10-mediated signaling pathway, which involves cytokines acting on lymphocytes, and its negative regulation of T cell costimulation further support this categoriza…	A:not applicable at all	C:applicable	D:applicable
LILRB3	A	C	The LILRB3 gene encodes for a receptor found on leukocytes, suggesting it may play a role in the function of these immune cells. Considering both the biological processes and molecular functions associated with LILRB3, it could be implicated in the functioning of lymphocytes and plasma cells. The receptor function also potentially influences signal transduction in these cells, a factor which is c…	A:not applicable at all	C:strongly applicable	D:applicable
LILRB4	A	C	The LILRB4 gene is involved in negative regulation of cytotoxic T cell differentiation and monocyte activation. This regulation points to its role in controlling the activity and proliferation of lymphocytes and plasma cells, which directly relates to Parameter C's focus on lymphoplasmacytolytic changes. The gene's inhibitory MHC class I receptor activity also points to its function linked with l…	A:not applicable	C:applicable	D:applicable
LY96	C	A	This gene encodes a protein involved in the detection of bacterial lipopolysaccharide and the regulation of lipopolysaccharide-mediated signaling pathways. The protein binds to Toll-like receptor 4, a key receptor on neutrophils, which play a pivotal role in the immune response to inflammation, meeting the inclusion criteria for parameter A.	A:applicable	C:applicable	D:strongly applicable
MAPK11	A	D	MAPK11 is a mitogen-activated protein kinase which plays a crucial role in signal transduction pathway. It is involved in the response to environmentally induced stresses and inflammation, signaling pathways are relevant for both neutrophils and lymphocytes, but there's no specific evidence for involvement with neutrophils or lymphocytes. Therefore, it matches the generalistic immune-related para…	A:not applicable at all	C:not applicable at all	D:strongly applicable
MME	A	D	The MME gene codes for a membrane metalloendopeptidase, which is involved in the processing of neuropeptides and metabolism of other substances. While its functions have a broad impact on cellular processes, there's no direct evidence that it's involved with neutrophils (Parameter A) or lymphocytes/plasma cells (Parameter C), immune cells that mediate inflammation in diseases like IBD. Thus, it i…	A:not applicable at all	C:not applicable at all	D:not applicable at all.
NFKB2	A	C	The NFKB2 gene is involved in the activation of follicular dendritic cells and germinal center formation, indicating a role in B cell function which infers involvement in lymphoplasmacytic cell response, thus fulfilling the criteria for label C. It is also involved in DNA-binding transcription activation, which might be related to immune response regulation, but there's no direct evidence of inte…	A:not applicable	C:strongly applicable	D:applicable
NFKBIZ	C / A	C	NFKBIZ is involved in the B cell receptor apoptotic signaling pathway which implicates it in the functioning of B cells, a type of lymphocyte. It also has a function in transcription, suggesting a role in regulating lymphocyte or plasma cell responses. This meeting the criteria for parameter C.	A:neutral	C:applicable	D:applicable
NOS2	A	D	This gene is responsible for the synthesis of nitric oxide, which plays a variety of roles in immune response. However, it's not explicitly involved in the functions of neutrophils (Parameter A) or lymphocytes and plasma cells (Parameter C). Instead, it is broadly related to immune function, making it most relevant to Parameter D. This is the general marker for genes involved in immune-related pr…	A:not applicable at all	C:not applicable at all	D:neutral
PLAU (Urokinase)	A	D	The PLAU gene is involved in the urokinase plasminogen activator signaling pathway. While it does not specifically mention involvement with neutrophils or lymphocytes, key players in parameters A and C, it plays a significant role in cell migration and cell-matrix adhesion. This demonstrates an implication in tissue remodeling and overall mucosal abnormalities which falls under parameter D's scop…	A:not applicable at all	C:not applicable at all	D:not applicable at all
PLAUR	A	C	The PLAUR gene is involved in the urokinase plasminogen activator signaling pathway and is able to regulate cysteine-type endopeptidase activity associated with the apoptotic signaling pathway. These pathways can be crucial for lymphocytes or plasma cells and their activity can potentially influence crypt architectural distortion and lymphoplasmacytosis, relating to Parameter C. There is no clear…	A:not applicable at all	C:not applicable at all	D:neutral
POU2F2	A	C	The reason for assigning label C is because the POU2F2 gene's biological process includes the regulation of interleukin-6 production, which is a cytokine that acts on lymphocytes or plasma cells. This action on these cells is one of the inclusion criteria for Parameter C.	A:neutral	C:applicable	D:applicable
PRDM1(BLIMP-1)	C	C	The PRDM1 gene is involved in the regulation of extrathymic T cell differentiation and NK T cell differentiation, both of which are critical processes in the operation of immune cells. These processes directly involve lymphocytes, indicating a significant role in the inflammatory process. Therefore, according to the IBD-DCA score, this gene would be most closely associated with Parameter C, which…	A:not applicable at all	C:strongly applicable	D:applicable
PSMB9	A	C	PSMB9 gene product is part of the proteasome complex, which is involved in antigen presentation on MHC1, a process relevant for T cells' function, thus meeting the inclusion criteria for Parameter C. It may also be involved in regulating endopeptidase activity, possibly influencing the function of immune cells like lymphocytes and plasma cells but not specifically connected to neutrophilic granul…	A:not applicable at all	C:not applicable at all	D:neutral
PTAFR	A	D	The PTAFR gene product is a receptor involved in the activity of platelet activating factors and lipopolysaccharide immune response, signalling pathways that could be relevant for all cells in the immune system. Although not specifically mentioned for neutrophils or lymphocytes / plasma cells activities, it still has a general immune-related function and therefore can be accounted for parameter D.	A:applicable	C:not applicable	D:applicable
PTGS2 (COX2)	A	C	The PTGS2 gene is involved in the synthesis of prostaglandin-endoperoxide intermediates, which have been shown to play a central role in promoting inflammation and mediating immune responses, thus being potentially involved in crypt distortion and/or lymphoplasmacytosis, hallmarks of Parameter C.	A:neutral	C:neutral	D:applicable
PTPRC		C	The PTPRC gene codes for a protein involved in the regulation of protein tyrosine phosphatase activity, which plays a role in signal transduction processes in immune cells including lymphocytes. Given this role, PTPRC aligns with the inclusion criteria for Parameter C, which involves molecules expressed on lymphocytes and relevant signaling pathways for these cells. The related biological process…	A:applicable	C:applicable	D:strongly applicable
S100A8	A	A	The gene S100A8 is involved in the processes of sequestering of zinc ions, neutrophil aggregation, and protein nitrosylation. It has a Molecular Function in the Toll-like receptor 4 binding and is relevant for neutrophil function, making it suitable for the label A.	A:strongly applicable	C:not applicable	D:applicable
S100A9	A	A	The S100A9 gene is involved in neutrophil aggregation, which is a key step in the migration of neutrophils towards sites of inflammation. This indicates an active role in the inflammatory process and involvement of neutrophils, fulfilling the criteria for Parameter A.	A:strongly applicable	C:not applicable	D:applicable
SLAMF6	C	C	SLAMF6 is involved in T-helper cell lineage commitment and differentiation, which are processes directly related to lymphocytes and thus meet the inclusion criteria for parameter C, which encompasses increased lymphoplasmacytic cell count in the lamina propria and crypt distortion.	A:not applicable at all	C:applicable	D:applicable.
SLAMF7	C	C	The gene SLAMF7 is a member of the SLAM family, and it is involved in the activation of natural killer cells. Natural killer cells are a type of lymphocyte, therefore this gene's involvement makes it relevant to parameter C. It doesn't seem to relate directly with neutrophil function and isn't a generic immune-related gene that would fit D.	A:not applicable at all	C:applicable	D:applicable
SOCS1	C	C	The gene SOCS1 is involved in regulation of CD8-positive, alpha-beta T cell differentiation and activation. As these T cells are one type of lymphocyte, and this gene's process directly influences lymphocyte regulation, it fits the criteria for the C parameter. The C parameter encompasses elevated lymphoplasmacytic cell count and crypt architectural distortion, which are processes potentially inf…	A:not applicable at all	C:applicable	D:applicable
SOCS3	A	C	SOCS3 is primarily involved in the suppression of cytokine signaling, which plays a substantial role in immune response. Given the specific biological process of T-helper 17 cell lineage commitment, this gene is likely to affect the functioning of lymphocytes and plasma cells, placing it under category C for impacting crypt architectural distortion and elevated lymphoplasmacytic cell count. Given…	A:not applicable at all	C:applicable	D:applicable
SPP1 (Osteopontin)	D	A	SPP1 has known cytokine activity, and cytokines are messenger substances that can act on and influence neutrophils, the immune cells first-line activated in inflammatory processes and directly related to Parameter A.	A:applicable	C:not applicable	D:strongly applicable
TAGAP	C	C	TAGAP regulates Rho and Ras proteins, which are key players in signal transduction. These signalling pathways could potentially be significant for lymphocyte or plasma cell function, which are parameters for label C. There is insufficient information on TAGAP's direct role in moving immune cells to inflammation sites or its specific action on neutrophils for it to be labeled A or D.	A:not applicable	C:strongly applicable	D:applicable
TAP1	C	A	The gene TAP1 is involved in antigen processing and presentation of endogenous peptide antigen via MHC class I, which is a component relevant for neutrophilic function. It plays a role in the molecular function of ABC-type peptide antigen transporter activity, which may influence the chemotaxis and migration of immune cells like neutrophils.	A:not applicable at all	C:applicable	D:applicable
TAP2	A	C	The TAP2 gene is involved in antigen processing and presentation, a process crucial for the functioning of both B and T cells (lymphocytes or plasma cells), contributing to the immune response. This gene encodes a protein known for binding peptides and transporting them, which is distinctly relevant for lymphocytes or plasma cell function. Therefore, it fits the inclusion criteria for parameter C.	A:applicable	C:applicable	D:applicable
TGFB1	C	D	TGFB1's role in cell differentiation, specifically the differentiation of microglia, indicates a clear involvement in immunological processes. However, since there is no direct link to neutrophilic granulocytes or lymphoplasmacytic cells, it does not meet the specific criteria for parameters A or C. Hence it falls under parameter D, as its immune-related function can contribute to overall mucosal…	A:neutral	C:applicable	D:applicable
TGFBI	C	D	TGFBI is primarily involved in extracellular matrix binding and collagen binding. It is essential for chondrocyte differentiation and cartilage development in certain cell types. It does not seem to directly relate to the functions of neutrophilic granulocytes or lymphocytes. However, TGFBI might still have an indirect impact on immune responses by affecting the extracellular matrix, which could …	A:not applicable at all	C:not applicable at all	D:applicable
THY1	C	D	The THY1 gene is involved in the regulation of Rho-dependent protein serine/threonine kinase activity and has integrin binding function. These activities could potentially be involved in immune cell trafficking to inflammation sites (chemotaxis, migration, integrin receptors), and thus could fit into Parameter D, which is the most general marker for immunological process. There's no sufficient ev…	A:not applicable at all	C:not applicable at all	D:applicable
TLR2	A	A	TLR2 fits the criteria for Parameter A as it is a Toll-like receptor which are expressed on neutrophils. Its biological function involves the detection of bacterial lipopeptide and signalling pathways that are relevant for neutrophils, thereby playing a role in chemoattraction and activation of immune response.	A:strongly applicable	C:applicable	D:strongly applicable
TLR8	A	A	TLR8 is a toll-like receptor which plays a crucial role in pathogen recognition and activation of innate immunity. The activation of this receptor leads to the production of cytokines necessary for the development of effective immunity, directly acting on neutrophils. It is involved in the signalling pathways that are relevant for the function of neutrophils.	A:strongly applicable	C:applicable	D:strongly applicable
TNF	A	A	TNF is a cytokine involved in systemic inflammation. It plays a role in the regulation and signaling of immune cells including neutrophils. Its functions include death receptor agonist activity and binding to tumor necrosis factor receptors, indicating a significant involvement in neutrophilic function. This suggests that it could impact inflammation processes in tissues, relevant for parameter A.	A:strongly applicable	C:strongly applicable	D:strongly applicable
TNFAIP3	A	A	TNFAIP3 is involved in negative regulation of NF-kB signaling (related to inflammation), and the gene product inhibits the activation of NF-kB by TNF, through a ubiquitin-editing mechanism. As indicated by its involvement in regulation of toll-like receptor signaling pathways and its deubiquitinase activity, it presumably has a role in neutrophil function and therefore meets criteria for paramete…	A:strongly applicable	C:strongly applicable	D:strongly applicable
TNFAIP6	A	A	The gene is involved in the negative regulation of granulocyte chemotaxis. Since granulocytes include neutrophils, this activity might affect the presence and degree of tissue involvement by neutrophilic granulocytes. Hence, it matches the inclusion criteria of Parameter A pertaining to messenger substances acting on neutrophils or neutrophil-related chemotaxis.	A:strongly applicable	C:neutral	D:strongly applicable
TNFRSF10C	A	C	The gene TNFRSF10C encodes for a protein that is part of the TNF-receptor superfamily. This receptor is involved in the extrinsic apoptotic signaling pathway, which indicates a role in cell death process. While there is no evidence for direct involvement in neutrophil activity for parameter A, the role of this receptor in apoptosis may influence chronic inflammation processes, such as lymphoplasm…	A:not applicable at all	C:not applicable at all	D:not applicable at all
TNFRSF1B	A	A	The TNFRSF1B gene codes for a receptor of tumor necrosis factor, a powerful cytokine which can influence the activity of neutrophils. This gene interacts with messenger substances (cytokines) that are produced by neutrophils and are relevant for their signaling and function, thereby meeting the criteria for Parameter A.	A:applicable	C:applicable	D:strongly applicable
TNFRSF4	A	C	The gene TNFRSF4 is involved in the process of positive regulation of B cell proliferation and immunoglobulin production. B cells are a type of lymphocytes that can differentiate into plasma cells to produce antibodies. Therefore, it stands to reason that TNFRSF4 is related to the function of lymphocytes or plasma cells, which meets the inclusion criteria for Parameter C.	A:not applicable	C:strongly applicable	D:applicable
TNFRSF9 (4-1BB)	C	C	The TNFRSF9 gene is involved in the regulation of T cell proliferation (including immature T cells in the thymus) according to the Biological Process information. Because T cells are a type of lymphocyte and the C parameter pertains to the elevation of certain immune cells including lymphocytes, the TNFRSF9 gene best fits into this category.	A:not applicable at all	C:strongly applicable	D:applicable
XBP1	C / A	C	The gene XBP1 is involved in the positive regulation of plasma cell differentiation. Plasma cells are B cells that produce antibodies, a key component of the immune system response. This directly relates to Parameter C as it involves processes relevant for lymphocytes or plasma cell function, specifically the secretion of antibodies which is performed by plasma cells.	A:not applicable at all	C:applicable	D:applicable
